# Supplementary material for: Proteogenomics of the novel Dehalobacterium formicoaceticum strain EZ94 highlights a key role of methyltransferases during anaerobic dichloromethane degradation
Source: Environ Sci Pollut Res Int. 2023 Jun 10;30(33):80602–12. doi: 10.1007/s11356-023-28144-1 (PMC10344839; doi:10.1007/s11356-023-28144-1)
Supplement: Supplementary file 1 — (XLSX 286 kb) [file 11356_2023_28144_MOESM1_ESM.xlsx]

## Sheet: Table S1
Table S1. Relative abundance (%) of the bacterial population in six replicates of the Dehalobacterium-containing culture enriched with DCM based on the 16S rRNA gene amplicon sequencing.
			% relative abundance (nº reads)						All samples
		OTU (genera level)	EB1	EB2	EB3	EB4	EB5	EB6	Average	Desv_est
		Dehalobacterium	85.1	85.2723	89.1859	89.5693	86.9032	86.4163	87.0745	1.91265
		Acetobacterium	8.79072	9.1023	6.33308	6.54111	7.64114	6.94387	7.5587	1.16816
		Desulfovibrio	5.3223	4.96868	4.03549	3.35648	4.60052	6.1632	4.74111	0.984558
		Wolinella	0.69774	0.60353	0.397658	0.484007	0.752237	0.414989	0.55836	0.148973

## Sheet: Table S2
Table S2. Proteins with "methyltransferase" in automatic protein nnotations in MAGE- and/or RAST. "Mean proteomic abundance" corresponds to the mean of three independent replicates as described in Table S5. "CDD" refers to hits to the Conserved Domain Database (codes for hits can be found at https://ftp.ncbi.nih.gov/pub/mmdb/cdd/cddid.tbl.gz).
MAGE number	MAGE protein annotation	MAGE protein sequence	RAST annotation	RAST protein sequence	Mec protein	Proteomic rank (average)	Mean proteomic abundance	CDD hit1	CDD hit2	CDD hit3	EGGNOG-mapper Descriptor	EGGNOG-mapper PFAM
20520	DHBM_v1_20520|ID:76010497|_conserved_protein_of_unknown_function	MTQKERIYQLLAKEAFDQLLVLFDQKPNMIRKYATMAAYHLDEGFRKKSIDFFGYLSEKRAVAQPEYFREIMRRHLWGMNEESGNIDWSAPEIIGAIVAAQPDLFKEFAPIMIEAALCEPVFHQGMLKAVERMAAKDERLIEYHLPRLKELKQRWH*	Methylated-DNA--protein-cysteine methyltransferase (EC 2.1.1.63)	MTQKERIYQLLAKEAFDQLLVLFDQKPNMIRKYATMAAYHLDEGFRKKSIDFFGYLSEKRAVAQPEYFREIMRRHLWGMNEESGNIDWSAPEIIGAIVAAQPDLFKEFAPIMIEAALCEPVFHQGMLKAVERMAAKDERLIEYHLPRLKELKQRWH	.	.	.	.	.	.	lyase activity	HEAT_2,HEAT_EZ
160012	DHBM_v1_160012|ID:76012567|_protein_of_unknown_function	LGDRINSEIKDHDYPLYYIFKWNFYKSFKDACYYNNL*	hypothetical protein	MGDRINSEIKDHDYPLYYIFKWNFYKSFKDACYYNNL	.	.	.	.	.	.	Uroporphyrinogen decarboxylase (URO-D)	URO-D
20298	DHBM_v1_20298|ID:76010275|_Methyltransf_25_domain-containing_protein	MIYQSMAAVYDRLMGHVNYQDWVRGLEHQWQKLNIVPHQVLDVGCGTGNLLLPLVQGGYQVIGIDNSPEMLSVCQDRLFEKNLSSLLLEMDIEEIQLPKPVDSAICLCDTLNYLTDESALERGLKNIYHVLKPGGSFIFDLRTPHYYEDILADAEWMQKEEGLYLFWENDFSQNPLMNMELTFFIEEKNGLFRKYVEEHQQRCYPMEMMKELMEKMGFKLEAVVSNLWDRPLNLEQDERMYFICLKA*	Methyltransferase (EC 2.1.1.-)	MIYQSMAAVYDRLMGHVNYQDWVRGLEHQWQKLNIVPHQVLDVGCGTGNLLLPLVQGGYQVIGIDNSPEMLSVCQDRLFEKNLSSLLLEMDIEEIQLPKPVDSAICLCDTLNYLTDESALERGLKNIYHVLKPGGSFIFDLRTPHYYEDILADAEWMQKEEGLYLFWENDFSQNPLMNMELTFFIEEKNGLFRKYVEEHQQRCYPMEMMKELMEKMGFKLEAVVSNLWDRPLNLEQDERMYFICLKA	.	.	.	AdoMet_MTases superfamily	.	.	Methyltransferase	Methyltransf_25
80023	DHBM_v1_80023|ID:76012001|rlmA|_23S_rRNA_(Guanine(745)-N(1))-methyltransferase	MTEQDKLIISENIAMLKCPVCGDRMSVQGNKSIVCLNNHCFDIAKKGYVNLLQNHGNSKYDKKLFQSRNIISQTGFFDPLIEAVVQMMGKIISDNGSISDNRSISALDLKTKSIKILDAGCGEGFHLARIINGLNDQEHQEYQEYLETAHLLGVGIDISKGGIQIAAKNYQDIFWLVADLAKTPFMDQQFDVILNILSPANYGEFKRIIGDEGILIKVVPDSDYLKELRTAFYQETDKELYSNKMVLDLFSKNFHIIDTQKVNYEFKLNSEELHHLIKMTPLSWGVSEEKMQEVSEIGINRVTGAFTIIAGMPKKLDFKKNR*	Ribosomal RNA large subunit methyltransferase A (EC 2.1.1.51)	MTEQDKLIISENIAMLKCPVCGDRMSVQGNKSIVCLNNHCFDIAKKGYVNLLQNHGNSKYDKKLFQSRNIISQTGFFDPLIEAVVQMMGKIISDNGSISDNRSISALDLKTKSIKILDAGCGEGFHLARIINGLNDQEHQEYQEYLETAHLLGVGIDISKGGIQIAAKNYQDIFWLVADLAKTPFMDQQFDVILNILSPANYGEFKRIIGDEGILIKVVPDSDYLKELRTAFYQETDKELYSNKMVLDLFSKNFHIIDTQKVNYEFKLNSEELHHLIKMTPLSWGVSEEKMQEVSEIGINRVTGAFTIIAGMPKKLDFKKNR	.	.	.	AdoMet_MTases superfamily	.	.	PFAM Methyltransferase	Methyltransf_11,Methyltransf_25,Methyltransf_31
10139	DHBM_v1_10139|ID:76009240|_protein_of_unknown_function	MGGINKTDIRNIVRKSYGKIADGEVNDGACCSGIININDSSQKISEEIGYSNEEILNVPEGANMGLGCGNPQLFAEIKEGETVIDIGSGGGFDCFLASKKVGPEGYVIGVDMTPEMLNKSRVLSKKHNYTNVDFRLGEIENLPVADNTADVIISNCVINLSPKKQRVYNEVYRVLRKGGRVAISDVVLIKDLTEEMKQDENLYCG*	SAM-dependent methyltransferase DSY4148 (UbiE paralog)	MGGINKTDIRNIVRKSYGKIADGEVNDGACCSGIININDSSQKISEEIGYSNEEILNVPEGANMGLGCGNPQLFAEIKEGETVIDIGSGGGFDCFLASKKVGPEGYVIGVDMTPEMLNKSRVLSKKHNYTNVDFRLGEIENLPVADNTADVIISNCVINLSPKKQRVYNEVYRVLRKGGRVAISDVVLIKDLTEEMKQDENLYCG	.	651	2088676	arsM superfamily	.	.	Hypothetical methyltransferase	Methyltransf_31
20455	DHBM_v1_20455|ID:76010432|mtmC|_Monomethylamine_corrinoid_protein_2	VSDKIFEDLKNAVIDLNPDAAIVAAKAAMAANINPVDGIDKGLSEGMSVIVERFDEGELFMPQILIAAQAFQNACEILQSGISKEDIAKMSNGKVLFFSVAGDIHDIGKNIVKTMLMANNFEVKDLGRDVGSDTVIDVAIEWGADVVAGSALMTTTMPAQRDVINGLIERGVRDKFKVMFGGAPVTEAWCKEIGADAYGDNAADAVRIAKELVK*	5-methyltetrahydrofolate--homocysteine methyltransferase (EC 2.1.1.13)	MSDKIFEDLKNAVIDLNPDAAIVAAKAAMAANINPVDGIDKGLSEGMSVIVERFDEGELFMPQILIAAQAFQNACEILQSGISKEDIAKMSNGKVLFFSVAGDIHDIGKNIVKTMLMANNFEVKDLGRDVGSDTVIDVAIEWGADVVAGSALMTTTMPAQRDVINGLIERGVRDKFKVMFGGAPVTEAWCKEIGADAYGDNAADAVRIAKELVK	.	335	1.33954e+07	B12-binding_like superfamily	.	.	TIGRFAM methyltransferase cognate corrinoid	B12-binding,B12-binding_2
10659	DHBM_v1_10659|ID:76009760|_putative_Trimethylamine_corrinoid_protein	MEHQDQLICRSITQAVLSGLAQEVINLINRLREKGMNDQQILLEGLTPALKGLSERYCDADYSVPHIIVASRAASAGLAHLKISPNYKKNSKTILLGTVKNDFHSLSKDLVSLVLECHNFKVIDLGVNVSAAQFMDGIKELKPEILGMSALLTSSMGEMAYVINALHKNNLRHAVKIIVGGCPVTKAFAESIGADTYAENAQDAPKKIDLLFNTKLKSFLEPLS*	Methyltransferase corrinoid protein	MEHQDQLICRSITQAVLSGLAQEVINLINRLREKGMNDQQILLEGLTPALKGLSERYCDADYSVPHIIVASRAASAGLAHLKISPNYKKNSKTILLGTVKNDFHSLSKDLVSLVLECHNFKVIDLGVNVSAAQFMDGIKELKPEILGMSALLTSSMGEMAYVINALHKNNLRHAVKIIVGGCPVTKAFAESIGADTYAENAQDAPKKIDLLFNTKLKSFLEPLS	.	.	.	B12-binding_like superfamily	.	.	B12 binding domain	B12-binding,B12-binding_2
20066	DHBM_v1_20066|ID:76010043|cbiD|_Cobalt-precorrin-5B_C(1)-methyltransferase	LENSKLVYKNGKQLRTGYTTGSCAAAAAKGAVIMLLSGEAIQEVEIDTPKGWPLTLELKHISWEEDGVRCCVVKDAGDDPDVTDKIEVYAKAKKTAAQGITLSTGLGVGKVTKAGLLIPPGMPAINPVPRSMIMKEVGEVLPEDQGVEVEISIPQGVEIAKRTFNPRLGIEGGISVLGTTGIVEPMSEDALKDTVALELSCRKAAGQDKVLLVPGSYGERFCQEHFSIPKEKAVKMSNYLGFALEKCDEYGFKKVIIAGHLGKLVKPAGGIFYTHSRISDTRMEILTANLALLDMPNVHLKEIMACITTEEAIPIIDKLGYQEIYSVIAEKCAQRCEGYVYGHVEIGVILFSMKRMLAKSSKADRILEEIRHE*	Cobalt-precorrin-6 synthase, anaerobic	MENSKLVYKNGKQLRTGYTTGSCAAAAAKGAVIMLLSGEAIQEVEIDTPKGWPLTLELKHISWEEDGVRCCVVKDAGDDPDVTDKIEVYAKAKKTAAQGITLSTGLGVGKVTKAGLLIPPGMPAINPVPRSMIMKEVGEVLPEDQGVEVEISIPQGVEIAKRTFNPRLGIEGGISVLGTTGIVEPMSEDALKDTVALELSCRKAAGQDKVLLVPGSYGERFCQEHFSIPKEKAVKMSNYLGFALEKCDEYGFKKVIIAGHLGKLVKPAGGIFYTHSRISDTRMEILTANLALLDMPNVHLKEIMACITTEEAIPIIDKLGYQEIYSVIAEKCAQRCEGYVYGHVEIGVILFSMKRMLAKSSKADRILEEIRHE	.	625	2.38201e+06	cbiD	.	.	Catalyzes the methylation of C-1 in cobalt-precorrin-5B to form cobalt-precorrin-6A	CbiD
10510	DHBM_v1_10510|ID:76009611|_SAM-dependent_methyltransferase	MEKKIFHNFFQGMQTEPFAIRYWDGTEEKYGQGEPGIKVIFHDKIPETKLLKDVSLAFGEAYMDGVIDFEGDLQEIIEAVYQGSNSFLEKKTFKELKGFFRPKGTSLKQQEKDIQHHYDLGNDFYALWLDETMSYSCAYFETPEDTLYQAQLNKIDYILKKLQLHPGEKILDIGSGWGWLIIRAAQQYGVKALGITLSKEQHQKTKERIEELGLTSQVDVRLMDFRDLAKSGEQFDKVVSVGMIEHVGHVNLPKYFAAVDKLLAPHGLSMLHSITGLIEGPVDKWIIKYIFPGGYIPSIRELIGQLPDYNFHLLDVESLRLHYAQTLDHWSKNFEKHVDFVQEKYGERFVRMWRLYLNACAASFRKSGLNIHQIIFSKGLNNSLEMTRSFLYK*	Cyclopropane-fatty-acyl-phospholipid synthase (EC 2.1.1.79)	MEKKIFHNFFQGMQTEPFAIRYWDGTEEKYGQGEPGIKVIFHDKIPETKLLKDVSLAFGEAYMDGVIDFEGDLQEIIEAVYQGSNSFLEKKTFKELKGFFRPKGTSLKQQEKDIQHHYDLGNDFYALWLDETMSYSCAYFETPEDTLYQAQLNKIDYILKKLQLHPGEKILDIGSGWGWLIIRAAQQYGVKALGITLSKEQHQKTKERIEELGLTSQVDVRLMDFRDLAKSGEQFDKVVSVGMIEHVGHVNLPKYFAAVDKLLAPHGLSMLHSITGLIEGPVDKWIIKYIFPGGYIPSIRELIGQLPDYNFHLLDVESLRLHYAQTLDHWSKNFEKHVDFVQEKYGERFVRMWRLYLNACAASFRKSGLNIHQIIFSKGLNNSLEMTRSFLYK	.	.	.	CMAS superfamily	.	.	cyclopropane-fatty-acyl-phospholipid synthase	CMAS
20064	DHBM_v1_20064|ID:76010041|cbiT|_putative_cobalt-precorrin-6B_C(15)-methyltransferase_(decarboxylating)	MVWNNSTLGIPEEEFVRGSVPITKREIRVLTLAKLQLMPGARLLDIGCGTGSVTVEAALLCPEGRVFAIDMNEEAVALTKANVDRFSLENVEVITGAAPEDLPDREFDRIFIGGASNKLAEVISYAGEHLKASGIIVANTILLDSACRVLSLLEEHHFQQIECICVNIARGEKHSGWMMKALNPIYIINAVK*	Cobalt-precorrin-6y C15-methyltransferase [decarboxylating] (EC 2.1.1.-)	MVWNNSTLGIPEEEFVRGSVPITKREIRVLTLAKLQLMPGARLLDIGCGTGSVTVEAALLCPEGRVFAIDMNEEAVALTKANVDRFSLENVEVITGAAPEDLPDREFDRIFIGGASNKLAEVISYAGEHLKASGIIVANTILLDSACRVLSLLEEHHFQQIECICVNIARGEKHSGWMMKALNPIYIINAVK	.	784	786197	CobL	.	.	Precorrin-6Y C5,15-methyltransferase (Decarboxylating), CbiT subunit	CbiJ,Cons_hypoth95,MTS,Met_10,Methyltransf_31,Methyltransf_4,PCMT,TP_methylase
40111	DHBM_v1_40111|ID:76011130|_protein_of_unknown_function	MNKIIPHLWYDKEAKEAALFYISLFEDSRLLDITVWEGTPSGDAETVNFQLAGQPFSAISAGPFFKFNPSISLMVACYSVDEVNDKWKALSVRGSALMPLGEYPFSKWYGWIQDRYGLSWQLMLVDQGQGAQKISQKITPNMLFSNTANGKAEAAVKYYTEVFENSEIDTISRYGPGEAQSAQAQVNFSSFKLCGINFSAMDHGYDVDFTFNEAFSLMVLCQNQKEIDYYWEKLSAVPEAEQCGWLKDQFGVSWQIVPVNLQELLSQGSKEGKEEIYKIFLKMKKIDIAALEKARMELDNKGLQSSTFRTDKAWTEQEINDLFQNLAGGSGGSVFRAKGFLNTPSGKVKVNYLYGRGEIEPSSYEGPGIVVIIGKDLSEGMLQLLLPSGSTGSAGSCGQ…	3-demethylubiquinone-9 3-methyltransferase	MNKIIPHLWYDKEAKEAALFYISLFEDSRLLDITVWEGTPSGDAETVNFQLAGQPFSAISAGPFFKFNPSISLMVACYSVDEVNDKWKALSVRGSALMPLGEYPFSKWYGWIQDRYGLSWQLMLVDQGQGAQKISQKITPNMLFSNTANGKAEAAVKYYTEVFENSEIDTISRYGPGEAQSAQAQVNFSSFKLCGINFSAMDHGYDVDFTFNEAFSLMVLCQNQKEIDYYWEKLSAVPEAEQCGWLKDQFGVSWQIVPVNLQELLSQGSKEGKEEIYKIFLKMKKIDIAALEKARMELDNKGLQSSTFRTDKAWTEQEINDLFQNLAGGSGGSVFRAKGFLNTPSGKVKVNYLYGRGEIEPSSYEGPGIVVIIGKDLSEGMLQLLLPSGSTGSAGSCGQ…	.	811	504690	COG3865	VOC superfamily	CobW_C	3-demethylubiquinone-9 3-methyltransferase	3-dmu-9_3-mt
160010	DHBM_v1_160010|ID:76012565|_Methyltransferase_corrinoid_activation_protein	MSDRKIVFYPEEKMILTGEKKTILEASQKAGIAIEATCGGKGTCGKCRVRIQHGAREPLTNVEEKFLSSSDVEKGIALACQCRGYGNLEVFVPEKGNELSRKLSLESKKVLLDTDLRKEYLELQTPHVHDFRSDANRLIDGLKGKQINPLRLDVLSTIPFILRENDFKVTAVLAGNELLVVEAGDTRNKIYGVALDIGTTTVAGYLLDLCQGLVIGAASRTNKQNSYGADVISRIQFSNEQDNGLKCLQEDVLSVINEIINELTQQNGIDIGSIYQVLVVGNTVMSHLFLGLSPAALGKSPFIPAFSSMTVIPAYALGLEINHRAQVIVLPNIAGYVGSDTVAALLAVKIDKYTGSAMMIDLGTNGEIALACEGRLYTCSTAAGPAFEGAHIYHGMRAV…	Methyltransferase corrinoid activation protein	MSDRKIVFYPEEKMILTGEKKTILEASQKAGIAIEATCGGKGTCGKCRVRIQHGAREPLTNVEEKFLSSSDVEKGIALACQCRGYGNLEVFVPEKGNELSRKLSLESKKVLLDTDLRKEYLELQTPHVHDFRSDANRLIDGLKGKQINPLRLDVLSTIPFILRENDFKVTAVLAGNELLVVEAGDTRNKIYGVALDIGTTTVAGYLLDLCQGLVIGAASRTNKQNSYGADVISRIQFSNEQDNGLKCLQEDVLSVINEIINELTQQNGIDIGSIYQVLVVGNTVMSHLFLGLSPAALGKSPFIPAFSSMTVIPAYALGLEINHRAQVIVLPNIAGYVGSDTVAALLAVKIDKYTGSAMMIDLGTNGEIALACEGRLYTCSTAAGPAFEGAHIYHGMRAV…	MecH	726	1.24188e+06	COG3894 superfamily	.	.	PFAM 2Fe-2S iron-sulfur cluster binding domain	DUF4445,Fer2
160004	DHBM_v1_160004|ID:76012559|_Corrinoid_methyltransferase	MSKKILEQLTEAVLNGDDDLTKELVSQGIEAGLIPTEIINGMSPGAREAGRKFGTGEYFLPELMMAGEAMNAGVQLLIPYMTGDASPKSIGKVVIGSVEGDVHDIGKNIVAALLRADGFEVIDLGVDVSADAFIEAVKKEQPEILGIGSYMSTTLKGIEDTMDLLVKESLRDKVKVLMGGVAVFPQYVKRVGGDGFAEDAEGAVQEARRLLEGE*	Dimethylamine methyltransferase corrinoid protein	MSKKILEQLTEAVLNGDDDLTKELVSQGIEAGLIPTEIINGMSPGAREAGRKFGTGEYFLPELMMAGEAMNAGVQLLIPYMTGDASPKSIGKVVIGSVEGDVHDIGKNIVAALLRADGFEVIDLGVDVSADAFIEAVKKEQPEILGIGSYMSTTLKGIEDTMDLLVKESLRDKVKVLMGGVAVFPQYVKRVGGDGFAEDAEGAVQEARRLLEGE	MecB	1	3.68683e+09	corrinoid_protein_B12-BD	.	.	TIGRFAM methyltransferase cognate corrinoid proteins, Methanosarcina family	B12-binding,B12-binding_2
140014	DHBM_v1_140014|ID:76012471|mtbC|_Dimethylamine_corrinoid_protein_2	LDKKDDQKMTKEALLQRLTDCVVNMEDDQIPKAVQDYLQAGYGPEEGIMSGLVEGMKKAGELFDQNNYFIPEILFCSDAMYAGISEFRSAMTGANGEESKGTIILAVVEGDNHDIGKSLVKVMLEVNGYIVEDVGFDVPGEKIVQAAVELNADMIALSALMTTTMQKMEEVIRLLKEKGLQDKIKVIVGGAPVSQKFADKIGADGYSRTAMGAASLANDLLMPS*	Methyltransferase corrinoid protein MMP0829	MTKEALLQRLTDCVVNMEDDQIPKAVQDYLQAGYGPEEGIMSGLVEGMKKAGELFDQNNYFIPEILFCSDAMYAGISEFRSAMTGANGEESKGTIILAVVEGDNHDIGKSLVKVMLEVNGYIVEDVGFDVPGEKIVQAAVELNADMIALSALMTTTMQKMEEVIRLLKEKGLQDKIKVIVGGAPVSQKFADKIGADGYSRTAMGAASLANDLLMPS	.	95	113320033	corrinoid_protein_B12-BD	.	.	B12 binding domain	B12-binding,B12-binding_2
10781	DHBM_v1_10781|ID:76009882|mttC|_Trimethylamine_corrinoid_protein	MAFDNLKQALLDQDEELTVQLVNEELAKGSAARDLFDALSEAMTEVGEKFANMEFFLPEVMLASDAMKAASDILIPEMAKTNSQAESLGTVVIGTVQGDVHTVGKDMVVGTLATGGFEVIDLGKDVAPEVFIEAAEKNNASIIALSALMTATMPSQGDVINFLNSKGIRDKYKVLVGGGVVHQDFADKIGADGYAKDAIDAVVEAKRIIGK*	5-methyltetrahydrofolate--homocysteine methyltransferase (EC 2.1.1.13)	MAFDNLKQALLDQDEELTVQLVNEELAKGSAARDLFDALSEAMTEVGEKFANMEFFLPEVMLASDAMKAASDILIPEMAKTNSQAESLGTVVIGTVQGDVHTVGKDMVVGTLATGGFEVIDLGKDVAPEVFIEAAEKNNASIIALSALMTATMPSQGDVINFLNSKGIRDKYKVLVGGGVVHQDFADKIGADGYAKDAIDAVVEAKRIIGK	.	601	2.87211e+06	corrinoid_protein_B12-BD	.	.	B12 binding domain	B12-binding,B12-binding_2
10657	DHBM_v1_10657|ID:76009758|mtbC|_Dimethylamine_corrinoid_protein	MSNEILEQAAQSILDGQVDQAVEIAKKALAEGLNPLEVIEKGFAVGINKAGDLFDRGKYFLPELMTASDAMKAATAVLNDAIPAESKSQNIKCIIATVEGDIHDIGKGIVVSLFRVHGMDVIDLGNDIPTSKIIDAAIENNADVIGVSALLNTTMKQMKKLHDEMSSRGVRDQFKTVIGGAPVTQRYADKIGANAYAENANDGVKKVFEMMG*	5-methyltetrahydrofolate--homocysteine methyltransferase (EC 2.1.1.13)	MSNEILEQAAQSILDGQVDQAVEIAKKALAEGLNPLEVIEKGFAVGINKAGDLFDRGKYFLPELMTASDAMKAATAVLNDAIPAESKSQNIKCIIATVEGDIHDIGKGIVVSLFRVHGMDVIDLGNDIPTSKIIDAAIENNADVIGVSALLNTTMKQMKKLHDEMSSRGVRDQFKTVIGGAPVTQRYADKIGANAYAENANDGVKKVFEMMG	.	749	1.03533e+06	corrinoid_protein_B12-BD	.	.	TIGRFAM methyltransferase cognate corrinoid proteins, Methanosarcina family	B12-binding,B12-binding_2
10099	DHBM_v1_10099|ID:76009200|_Methyltransferase_cognate_corrinoid_protein	MSNAEILEKLSEGVREGDVEQVQEWTQKAIDAEIAPLDVINDGLTKGIQEVGALFSAGTYYLPDLLLGAKAMESGIKILEPLMADGNRKFLGKVLMGTVQGDLHEIGKNIVIMMLKTEGFEVIDLGIDVPAEKFIAEAKTIQPDIIGISALLTTTVGRQKEIIELLQEEGMRKNIKVMIGGAPINQNWADSIGAEGYAEDATEAVRVAKNLVGKVN*	5-methyltetrahydrofolate--homocysteine methyltransferase (EC 2.1.1.13)	MSNAEILEKLSEGVREGDVEQVQEWTQKAIDAEIAPLDVINDGLTKGIQEVGALFSAGTYYLPDLLLGAKAMESGIKILEPLMADGNRKFLGKVLMGTVQGDLHEIGKNIVIMMLKTEGFEVIDLGIDVPAEKFIAEAKTIQPDIIGISALLTTTVGRQKEIIELLQEEGMRKNIKVMIGGAPINQNWADSIGAEGYAEDATEAVRVAKNLVGKVN	.	.	.	corrinoid_protein_B12-BD	.	.	TIGRFAM methyltransferase cognate corrinoid proteins, Methanosarcina family	B12-binding,B12-binding_2
20113	DHBM_v1_20113|ID:76010090|_Methyltransf_11_domain-containing_protein	MIKGKQSWDFLARYYEKLWVQKHSLKPTRQLIRREIAKLADSDPHLLRGGKLLDMGCGTGQLLQELAEAYPPSRLELTGIDASPEMIRQAKAKQLSGVKFLAGDVHHLPFPDHTFEIITCCHSFPYYHNQSLALQELARIIKPKGHLLLIQAVENSFYDKIVMSMVKCTTGSANYLSSSQISKELKENGFTPLEEERLKTVFYFPSIVYTISTPGAEHENSLR*	SAM-dependent methyltransferase	MIKGKQSWDFLARYYEKLWVQKHSLKPTRQLIRREIAKLADSDPHLLRGGKLLDMGCGTGQLLQELAEAYPPSRLELTGIDASPEMIRQAKAKQLSGVKFLAGDVHHLPFPDHTFEIITCCHSFPYYHNQSLALQELARIIKPKGHLLLIQAVENSFYDKIVMSMVKCTTGSANYLSSSQISKELKENGFTPLEEERLKTVFYFPSIVYTISTPGAEHENSLR	.	.	.	corrinoid_protein_B12-BD	.	.	Methyltransferase domain	Methyltransf_31
20354	DHBM_v1_20354|ID:76010331|_Methyltransferase	MSYEYALIQEALLEGKANVVRDLTKDALSKGIEPMTVLEKGLLPGMRIISEKFKNNQVYISDVLIVSRAMHAGLHVLKPILSEAQQSLKGRVVIGTVAGDLHDIGKNLVVMMMRGAGLDVIDLGVDVQPEDYVQAVVEYHPDVLAMSAMLTTTMGVIPETIQELEQKKLRDRIKIVVGGGPTTKDFADKVKADGYAAEATEVADLMERILSDH*	5-methyltetrahydrofolate--homocysteine methyltransferase (EC 2.1.1.13)	MSYEYALIQEALLEGKANVVRDLTKDALSKGIEPMTVLEKGLLPGMRIISEKFKNNQVYISDVLIVSRAMHAGLHVLKPILSEAQQSLKGRVVIGTVAGDLHDIGKNLVVMMMRGAGLDVIDLGVDVQPEDYVQAVVEYHPDVLAMSAMLTTTMGVIPETIQELEQKKLRDRIKIVVGGGPTTKDFADKVKADGYAAEATEVADLMERILSDH	.	.	.	corrinoid_protein_B12-BD	.	.	TIGRFAM methylmalonyl-CoA mutase C-terminal domain	B12-binding,B12-binding_2
60106	DHBM_v1_60106|ID:76011745|mtbC|_Dimethylamine_corrinoid_protein	MAQEEILRQLAEAVTEGEQELVEVLTDKAISEGIEPLAIINDGLTKGIEIVGEYFSAGKYYLPDLLLGAKSMEAGIKKIEPLLAGANRESAGTVVMGTVQGDLHEIGKNIVIMMLKTAGFEVVDLGIDVPSQKFIDKIKEIKPQIIGISALLTTTVARQKEIIELLQEEGLRKDVKVMIGGAPINQAWADQIGADGYAEDATVAVDVAKKFIGR*	5-methyltetrahydrofolate--homocysteine methyltransferase (EC 2.1.1.13)	MAQEEILRQLAEAVTEGEQELVEVLTDKAISEGIEPLAIINDGLTKGIEIVGEYFSAGKYYLPDLLLGAKSMEAGIKKIEPLLAGANRESAGTVVMGTVQGDLHEIGKNIVIMMLKTAGFEVVDLGIDVPSQKFIDKIKEIKPQIIGISALLTTTVARQKEIIELLQEEGLRKDVKVMIGGAPINQAWADQIGADGYAEDATVAVDVAKKFIGR	.	.	.	corrinoid_protein_B12-BD	.	.	Methionine synthase B12-binding module cap domain protein	B12-binding,B12-binding_2
60111	DHBM_v1_60111|ID:76011750|mtbC|_Dimethylamine_corrinoid_protein	MSKEQIIQEAIESILKINNDKAVQLAEQTLSEGLNPVEVLTKGFSVGIKQVGDLFGRGEMFLPELMLAAGVMQTVTKIFDDALQGKSSEKIGKMVFATVEGDVHDIGKGIVISLVKTQGIEIIDLGRDVPVSRIIEVAVKENADLIGTSALLTTTMVEQKKLEDELKKNSLKGKIMTMVGGAPVTQRWADRIGADAYGEDASEAVNKALELLSTK*	5-methyltetrahydrofolate--homocysteine methyltransferase (EC 2.1.1.13)	MSKEQIIQEAIESILKINNDKAVQLAEQTLSEGLNPVEVLTKGFSVGIKQVGDLFGRGEMFLPELMLAAGVMQTVTKIFDDALQGKSSEKIGKMVFATVEGDVHDIGKGIVISLVKTQGIEIIDLGRDVPVSRIIEVAVKENADLIGTSALLTTTMVEQKKLEDELKKNSLKGKIMTMVGGAPVTQRWADRIGADAYGEDASEAVNKALELLSTK	.	.	.	corrinoid_protein_B12-BD	.	.	TIGRFAM methyltransferase cognate corrinoid proteins, Methanosarcina family	B12-binding,B12-binding_2
10655	DHBM_v1_10655|ID:76009756|_protein_of_unknown_function	MVFTRLGDGSVIEMSVDEIKQDIEEATNDAAERAGVAPLSSEDQERLLEIVTRKGRFVGVEPGNELVLTYDEGSVKLMRLGISIGRIQDLQIYERCFCGDTAELAHVDYSYRPLKSIIHEEQITMEQAQLVTVLPLFYGAMPNMALYSYPDGPAPNPIDLLPAGKIKEAQAAYEQAIEMMIHDLVFAGSKMYEAGADGINFDTTGSAGDADFYATLKASEELKKKYPDICIEMGMAGEYVLGMHGELFYDGVRLAGLYPHEQVKIAEKAGVTIFGPVVNINSSHSFAFDITRAVTMYKACAEASNIPIHGNMGMGVGGIPIVDVPPVDALSRASVAMAEIAKLDGL*	Dimethylamine:corrinoid methyltransferase; pyrrolysine-containing	MVFTRLGDGSVIEMSVDEIKQDIEEATNDAAERAGVAPLSSEDQERLLEIVTRKGRFVGVEPGNELVLTYDEGSVKLMRLGISIGRIQDLQIYERCFCGDTAELAHVDYSYRPLKSIIHEEQITMEQAQLVTVLPLFYGAMPNMALYSYPDGPAPNPIDLLPAGKIKEAQAAYEQAIEMMIHDLVFAGSKMYEAGADGINFDTTGSAGDADFYATLKASEELKKKYPDICIEMGMAGEYVLGMHGELFYDGVRLAGLYPHEQVKIAEKAGVTIFGPVVNINSSHSFAFDITRAVTMYKACAEASNIPIHGNMGMGVGGIPIVDVPPVDALSRASVAMAEIAKLDGLXVGVGDPFGMAISHAMASGMGGVRTAGDLVARMQMAKGMRLNDAKKYVADKLK…	.	.	.	Dimeth_Pyl superfamily	.	.	Dimethylamine methyltransferase (Dimeth_PyL)	Dimeth_Pyl
60110	DHBM_v1_60110|ID:76011749|_Dimethylamine_methyltransferase	LTKYFTRYGDNYSGFLTGEEIRSDIENGTQDAANRGKIPPLTQDEMDYLYEIITNPQKIVSVEPGNEVVVSFDAGTLKLPVRNGIPMDRLQAILTQERALASDSIELCHVDYSYKPVKAIVSEEKQTMEQAQLMTTLPLLYGAMPNLGLYTKPDGPVGNWSELLPAGKIEEAREAQEEAIEHAIKDIVYVASNMIDSGADGINLDTVGASGDADVKASLEAIRILRQKYPNIGFETGMAGEFNMGMHGELEIDGKRIAGLYPHNQVKMAEACGVSIFGMAVNTNSSMSLAWNLARVCTFAKETVKVSSIPVHANVGMGVGGIPLSLIPATDAVSRVDKALIEIAKVDGL*	Dimethylamine:corrinoid methyltransferase; pyrrolysine-containing	MTKYFTRYGDNYSGFLTGEEIRSDIENGTQDAANRGKIPPLTQDEMDYLYEIITNPQKIVSVEPGNEVVVSFDAGTLKLPVRNGIPMDRLQAILTQERALASDSIELCHVDYSYKPVKAIVSEEKQTMEQAQLMTTLPLLYGAMPNLGLYTKPDGPVGNWSELLPAGKIEEAREAQEEAIEHAIKDIVYVASNMIDSGADGINLDTVGASGDADVKASLEAIRILRQKYPNIGFETGMAGEFNMGMHGELEIDGKRIAGLYPHNQVKMAEACGVSIFGMAVNTNSSMSLAWNLARVCTFAKETVKVSSIPVHANVGMGVGGIPLSLIPATDAVSRVDKALIEIAKVDGLXVGAGDTFGMAVTHESVAGMGGIRSAGDLVFRMQMAGMKINAAKAFVAEK…	.	.	.	Dimeth_Pyl superfamily	.	.	Dimethylamine methyltransferase (Dimeth_PyL)	Dimeth_Pyl
110010	DHBM_v1_110010|ID:76012281|_Prepilin_peptidase	MEFIIILLVGLIIGSFLNVCIDRIPRGECIVYPPSHCEYCGTRLKLLNLIPVISFCLLRGKCRYCQATLSRRYPGIELLTGLSFLFVYFFTLWGMKLLPYLTLTSILLVISFIDLDCFRIPNSIIITGLLLGIGFNTFFPFIYWFDALIGFMTGGGILFLIALASRGGMGGGDIKLGAMIGFYLGWQQVLLAIFMGALFASIVSVFLIIGKKKSQKDAIPFGPFLSLGTLISIIFGKNIISWYVTRFF*	Leader peptidase (Prepilin peptidase) (EC 3.4.23.43) / N-methyltransferase (EC 2.1.1.-)	MEFIIILLVGLIIGSFLNVCIDRIPRGECIVYPPSHCEYCGTRLKLLNLIPVISFCLLRGKCRYCQATLSRRYPGIELLTGLSFLFVYFFTLWGMKLLPYLTLTSILLVISFIDLDCFRIPNSIIITGLLLGIGFNTFFPFIYWFDALIGFMTGGGILFLIALASRGGMGGGDIKLGAMIGFYLGWQQVLLAIFMGALFASIVSVFLIIGKKKSQKDAIPFGPFLSLGTLISIIFGKNIISWYVTRFF	.	.	.	DiS_P_DiS	PulO	.	Cleaves type-4 fimbrial leader sequence and methylates the N-terminal (generally Phe) residue	DiS_P_DiS,Peptidase_A24
160009	DHBM_v1_160009|ID:76012564|_conserved_protein_of_unknown_function	MSNIIVACGTLKIPLEKAIEALHEDERPDIIYLPAIMHLYPDKLSAAINGLLASFKGIYSGIIVVYGKCAYRIDEIVNQHGAIRVPGELCYAMYVGEDIYREMLKKVPGTYFLTDDVCRNFNKLVVEPLDWKERPRIKEMMLRNYQRVVYLDVMEDNSLDKKAREIADFLNLPLEIQRIGSKNFETLIRQTLKEIKQFPKSNGGKLCLTEK*	hypothetical protein	MSNIIVACGTLKIPLEKAIEALHEDERPDIIYLPAIMHLYPDKLSAAINGLLASFKGIYSGIIVVYGKCAYRIDEIVNQHGAIRVPGELCYAMYVGEDIYREMLKKVPGTYFLTDDVCRNFNKLVVEPLDWKERPRIKEMMLRNYQRVVYLDVMEDNSLDKKAREIADFLNLPLEIQRIGSKNFETLIRQTLKEIKQFPKSNGGKLCLTEK	MecG	748	1.03764e+06	DUF1638	.	.	.	.
10163	DHBM_v1_10163|ID:76009264|_conserved_protein_of_unknown_function	MDMKEYDKYYQMVTDVCTSYFIETNDGDLISLLMQLMDIDGLPMHCPVHHYIVPAALLTVCRYKQGRDITILERDLEEALSRAHNVLGGFCGYYGACGAAVGLGIFLSIMTNSSPLSRKPWGYLNRATGQALLDMAELGGPRCCKRTSFTAIKSVLPQINEVLRLDIQIKEPIVCHYHENNNECQKQRCPYWPTDREKYECKITDDL*	Methyltransferase (EC 2.1.1.-)	MDMKEYDKYYQMVTDVCTSYFIETNDGDLISLLMQLMDIDGLPMHCPVHHYIVPAALLTVCRYKQGRDITILERDLEEALSRAHNVLGGFCGYYGACGAAVGLGIFLSIMTNSSPLSRKPWGYLNRATGQALLDMAELGGPRCCKRTSFTAIKSVLPQINEVLRLDIQIKEPIVCHYHENNNECQKQRCPYWPTDREKYECKITDDL	.	.	.	DUF5714	.	.	NOG31153 non supervised orthologous group	-
150012	DHBM_v1_150012|ID:76012512|_Predicted_metal-binding_protein	MCGQPLTYLSVGKELTCHQCGKTEIGNIYCPNDHYICDDCHGKDLFEVILQVIETTPEKNPFMIAEELMGHGRVPMLGCENAWIAAGSFLAALKNEGTLKVTDDQIHEALQRTRKQALGGYCGLTGVCGIAPAMGACFSVILGASCPKDQETSKTMSVVGDVIHAIASHTGPCCCKAFVRVSLDQAVEYAQKYFNVSLETADKDLVCTYVTRHPHGCRMEKCPYYRPDETAEIHCHSNNNYYAEEIQSLSKMEQLQKKALELGAQNAKIIQTDTIAVAEWVQLKCKYGCPLYDKDTLHPPFAPSAEETRKVIKEYDYALLLAGPDGSKLSQKAIMIEHEAYAIGYYKAFALLSLPFGTSPT*	Methyltransferase (EC 2.1.1.-)	MCGQPLTYLSVGKELTCHQCGKTEIGNIYCPNDHYICDDCHGKDLFEVILQVIETTPEKNPFMIAEELMGHGRVPMLGCENAWIAAGSFLAALKNEGTLKVTDDQIHEALQRTRKQALGGYCGLTGVCGIAPAMGACFSVILGASCPKDQETSKTMSVVGDVIHAIASHTGPCCCKAFVRVSLDQAVEYAQKYFNVSLETADKDLVCTYVTRHPHGCRMEKCPYYRPDETAEIHCHSNNNYYAEEIQSLSKMEQLQKKALELGAQNAKIIQTDTIAVAEWVQLKCKYGCPLYDKDTLHPPFAPSAEETRKVIKEYDYALLLAGPDGSKLSQKAIMIEHEAYAIGYYKAFALLSLPFGTSPT	.	.	.	DUF5714	DUF2284 superfamily	.	NOG31153 non supervised orthologous group	-
20023	DHBM_v1_20023|ID:76010000|gcvT|_aminomethyltransferase_(glycine_cleavage_system_protein_T)	MKKTPLYEQHVNLKGKVVDFGGWALPIEYQGQGILVEHEAVRTAAGLFDVSHMGEVTVKGPDAEKFIQKMIVNDISPMSNFQIYYSPMCYPEGGVVDDLLVYKYHQEEYLLVINASNTDKDFQWLQEHLEGDVEINNISDQCAELALQGPKAEVILQKLTDANLSMLDYYHFLPEVNISGVTALISRTGYTGEDGFEIYLDPKDASFLWDKLLAAGKEEGLIPCGLGARDTLRFEVCLPLYGQEIDRDITPLEAGLGYFVKLDKNDFIGKDALMKQKEMGIPRKLVGFEMIDRGIARSHYEVQADGEKIGFVTTGSFSPSLKKNIGLALIDAKYADEGGEIEILVRNKALKGKIIKKPFVKKSVKGAK*	Aminomethyltransferase (glycine cleavage system T protein) (EC 2.1.2.10)	MKKTPLYEQHVNLKGKVVDFGGWALPIEYQGQGILVEHEAVRTAAGLFDVSHMGEVTVKGPDAEKFIQKMIVNDISPMSNFQIYYSPMCYPEGGVVDDLLVYKYHQEEYLLVINASNTDKDFQWLQEHLEGDVEINNISDQCAELALQGPKAEVILQKLTDANLSMLDYYHFLPEVNISGVTALISRTGYTGEDGFEIYLDPKDASFLWDKLLAAGKEEGLIPCGLGARDTLRFEVCLPLYGQEIDRDITPLEAGLGYFVKLDKNDFIGKDALMKQKEMGIPRKLVGFEMIDRGIARSHYEVQADGEKIGFVTTGSFSPSLKKNIGLALIDAKYADEGGEIEILVRNKALKGKIIKKPFVKKSVKGAK	.	39	2.56488e+08	gcvT	.	.	The glycine cleavage system catalyzes the degradation of glycine	GCV_T,GCV_T_C
30395	DHBM_v1_30395|ID:76010989|rsmG|_7-methylguanosine_methyltransferase_(16S_rRNA,_nucleotide_G527)	VNEFYDFLSRGLESMEIDFTSAQLDQCHKYYQILLDWNRKMNLTAIVEEKEVALKHFLDSLMVFKFIPMKGQDHLIDIGTGAGFPGLPLKIFSPKMEVVLLDSLAKRCSFLTEVVRELGLKKVQVIHGRAEDYGRQEKYRERFTLVTARAVTSLPVLLEYCLPFSKIGGIFFALKGPDINEEIKKSMVGIDLLGGKIKDIKHYQLPISGDDRSLVVIEKIKETSNKYPRKAGTPEKHPLSR*	rRNA small subunit 7-methylguanosine (m7G) methyltransferase GidB	MNEFYDFLSRGLESMEIDFTSAQLDQCHKYYQILLDWNRKMNLTAIVEEKEVALKHFLDSLMVFKFIPMKGQDHLIDIGTGAGFPGLPLKIFSPKMEVVLLDSLAKRCSFLTEVVRELGLKKVQVIHGRAEDYGRQEKYRERFTLVTARAVTSLPVLLEYCLPFSKIGGIFFALKGPDINEEIKKSMVGIDLLGGKIKDIKHYQLPISGDDRSLVVIEKIKETSNKYPRKAGTPEKHPLSR	.	.	.	gidB	.	.	Specifically methylates the N7 position of a guanine in 16S rRNA	GidB
20251	DHBM_v1_20251|ID:76010228|prmA|_ribosomal_protein_L11_methyltransferase	MLLKVEVLNLNYLEVTVTTTEEMSESLANLFWELGAGGVVIEEPFAMRRNIDDQSWDAWEISPELLDAENVIIKGYFPIDHRLVETMAAFKKQSEEIRSLFPEGRLQITETEVATEDWATSWKAYYKPERIGNRVVIKPSWESYQAKEGEIIIEMDPGMAFGTGNHPTTAMCIRALEEYVFPGCRVIDVGSGSGILALTAAKLGAGKVLAIDHDPVSIDATRDNITLNGANARVSVVQGDLASGIKGTADIIVANIIADVIIRLIPQTLALLEKNGIFIASGIIKERLLDVETVLKEHAFLIEKVMHEGEWVVVIARRG*	Ribosomal protein L11 methyltransferase (EC 2.1.1.-)	MLLKVEVLNLNYLEVTVTTTEEMSESLANLFWELGAGGVVIEEPFAMRRNIDDQSWDAWEISPELLDAENVIIKGYFPIDHRLVETMAAFKKQSEEIRSLFPEGRLQITETEVATEDWATSWKAYYKPERIGNRVVIKPSWESYQAKEGEIIIEMDPGMAFGTGNHPTTAMCIRALEEYVFPGCRVIDVGSGSGILALTAAKLGAGKVLAIDHDPVSIDATRDNITLNGANARVSVVQGDLASGIKGTADIIVANIIADVIIRLIPQTLALLEKNGIFIASGIIKERLLDVETVLKEHAFLIEKVMHEGEWVVVIARRG	.	309	1.71854e+07	GIY-YIG_UPF0213	.	.	Ribosomal protein L11 methyltransferase	PrmA
30179	DHBM_v1_30179|ID:76010773|glyA|_serine_hydroxymethyltransferase_(PLP-dependent)	MNNIACVEKTDPEIARVLQLELNRQRRKIEMIASENFVSEAVMAAQGSVLTNKYAEGYPGKRYYGGCEFVDMAEDLARERAKTLFGAEHVNVQPHSGAQANTAVYFAMLNPGDVVLGMNLAHGGHLTHGSPVNLSGKYFKFASYGVDEKTEQIDYDQVRKIALEAQPKLLVAGASAYPRIIDFARLGEIAREVGAKFMVDMAHIAGLVAVGLHPSPIPHADFVTTTTHKTLRGPRGGMILCREEHASAIDKAVFPGIQGGPLMHVIAAKAVAFKEALEPGFLDYQRQVLANAKLLAAELTKYDFRIVSGGTDNHLLLVDLRNKGLTGKEGEHILDEIGITVNKNSIPNDPMGPMVTSGLRIGTPAITTRGMREEAVKTIAYIIHKALSFNQDPAELAAA…	Serine hydroxymethyltransferase (EC 2.1.2.1)	MNNIACVEKTDPEIARVLQLELNRQRRKIEMIASENFVSEAVMAAQGSVLTNKYAEGYPGKRYYGGCEFVDMAEDLARERAKTLFGAEHVNVQPHSGAQANTAVYFAMLNPGDVVLGMNLAHGGHLTHGSPVNLSGKYFKFASYGVDEKTEQIDYDQVRKIALEAQPKLLVAGASAYPRIIDFARLGEIAREVGAKFMVDMAHIAGLVAVGLHPSPIPHADFVTTTTHKTLRGPRGGMILCREEHASAIDKAVFPGIQGGPLMHVIAAKAVAFKEALEPGFLDYQRQVLANAKLLAAELTKYDFRIVSGGTDNHLLLVDLRNKGLTGKEGEHILDEIGITVNKNSIPNDPMGPMVTSGLRIGTPAITTRGMREEAVKTIAYIIHKALSFNQDPAELAAA…	.	116	8.40371e+07	glyA	.	.	Catalyzes the reversible interconversion of serine and glycine with tetrahydrofolate (THF) serving as the one-carbon carrier. This reaction serves as the major source of one-carbon groups required for the biosynthesis of purines, thymidylate, methionine, and other important biomolecules. Also exhibits THF- independent aldolase activity toward beta-hydroxyamino acids, producing glycine and aldehyd…	SHMT
20295	DHBM_v1_20295|ID:76010272|_GIY-YIG_nuclease_family_protein	MKKYIAYVLLCDDGSLYKGHCSDIEERYKRHCAGYGAKHTREHKPIKIVLIEEFSTEQEAIDREKYLKSGSGRKWLKAKFANG*	tRNA (adenine37-N(6))-methyltransferase TrmN6 (EC 2.1.1.223) / COG2827: putative endonuclease containing a URI domain	MKKYIAYVLLCDDGSLYKGHCSDIEERYKRHCAGYGAKHTREHKPIKIVLIEEFSTEQEAIDREKYLKSGSGRKWLKAKFANG	.	.	.	hsdM	.	.	GIY-YIG catalytic domain protein	GIY-YIG
40026	DHBM_v1_40026|ID:76011045|_Putative_type_I_restriction_enzyme_HindVIIP_M_protein	MAVNLEFENKLWEMADKLRGNIQASDYKAVILGLIFLKYISDSFEEKHHELLAEGEGFEEDQDAYIAENIFFVPQSARWDFIKKNAKQSTIGQIIDDAMIAIERENKNLKGVLPKNYARPELDKTKLGELIDLFSFNLGSKESKAQDILGRVYEYFLGKFGSSEGEFYTPPTIVKLLVGMIEPFKGRVYDPCCGSGGMFVQSQRFVEEHQGRKDDIHIFGQEFTATTWRLCKMNLAIRGIDGNLGERDADTFGNDLHKNLRADFVLANPPFNVSDYTLIQDDARWKYGIPPANNANYAWIQHIISKLSPTGVAGFVLANGSMSTSTKAEAEIRKNIIEAGLVDCIITMPPNLFYNVTIPVCLWFIAKKRENRKDKILFIDARKMGYMETRKHREMSDEE…	Type I restriction-modification system, DNA-methyltransferase subunit M (EC 2.1.1.72)	MAVNLEFENKLWEMADKLRGNIQASDYKAVILGLIFLKYISDSFEEKHHELLAEGEGFEEDQDAYIAENIFFVPQSARWDFIKKNAKQSTIGQIIDDAMIAIERENKNLKGVLPKNYARPELDKTKLGELIDLFSFNLGSKESKAQDILGRVYEYFLGKFGSSEGEFYTPPTIVKLLVGMIEPFKGRVYDPCCGSGGMFVQSQRFVEEHQGRKDDIHIFGQEFTATTWRLCKMNLAIRGIDGNLGERDADTFGNDLHKNLRADFVLANPPFNVSDYTLIQDDARWKYGIPPANNANYAWIQHIISKLSPTGVAGFVLANGSMSTSTKAEAEIRKNIIEAGLVDCIITMPPNLFYNVTIPVCLWFIAKKRENRKDKILFIDARKMGYMETRKHREMSDEE…	.	.	.	HsdM	.	.	PFAM N-6 DNA methylase	HsdM_N,N6_Mtase
160013	DHBM_v1_160013|ID:76012568|_Na_H_Exchanger_domain-containing_protein	MTNEVTSYSSLLLIVLTATIVPLVVKKIKILAVPIVVGEIIAGIIIGKSGLNLIHGNISLDFLADFGFAFLMFLSGLEIDLKFLSIKKVNCQNQWYRTPLVLSSLLFLGTLMLGFCLVYVMGLFGVVSNKVIMTLILSTTSLGVVVPTLKEKKLLGTEYGQTILFSALVADFATMFLITLFVSWYSSNNSLHMLLISFIFFAFYIFYKIGHKIMKMKIIDELADGTSQIKVRIAFVLILAFISLAQILGVEMILGAFLAGVIVSSLNERGTSQIYNKLDAIGYGFFISIFFIRVGANFEVQTVLRNPKSIYLLPALLITAYLVKIVPSLILKLIFKLNFSWRETLAGGALLSSRISLIIAASSIGVRLGLVSNEINGAVILLAIITCTISPLLFNHLFH…	Na+/H+ antiporter	MTNEVTSYSSLLLIVLTATIVPLVVKKIKILAVPIVVGEIIAGIIIGKSGLNLIHGNISLDFLADFGFAFLMFLSGLEIDLKFLSIKKVNCQNQWYRTPLVLSSLLFLGTLMLGFCLVYVMGLFGVVSNKVIMTLILSTTSLGVVVPTLKEKKLLGTEYGQTILFSALVADFATMFLITLFVSWYSSNNSLHMLLISFIFFAFYIFYKIGHKIMKMKIIDELADGTSQIKVRIAFVLILAFISLAQILGVEMILGAFLAGVIVSSLNERGTSQIYNKLDAIGYGFFISIFFIRVGANFEVQTVLRNPKSIYLLPALLITAYLVKIVPSLILKLIFKLNFSWRETLAGGALLSSRISLIIAASSIGVRLGLVSNEINGAVILLAIITCTISPLLFNHLFH…	MecJ	.	.	KefB	.	.	CPA2 family	Na_H_Exchanger
20562	DHBM_v1_20562|ID:76010539|rsmA|_dimethyladenosine_16S_ribosomal_RNA_transferase	MDRIATPSMTREIINKYGLRMHKTLGQNFLIEPKFIEKIMEAAEIKDNQVVVEIGPGIGALTQGLAEKAAGVIALEIDRGLIDVLQDIFREKTNVHVVHGDALKVDFDLLVQEQMGKRAIPYKVVANLPYYITTPIIMRLLEGGFHFSSLVLMVQKEVARRMAALPGTKDYGALSIGVQYFCKPQLITTVPPTVFYPKPEVESTVIRLDKRERPAVVVTNEKIFFALVKAAFGQRRKTLLNALSNSGYPLNKEEWQHLLEMSRLDPKRRGETLSLEEFAVLANHLSDKGTV*	SSU rRNA (adenine(1518)-N(6)/adenine(1519)-N(6))-dimethyltransferase (EC 2.1.1.182)	MDRIATPSMTREIINKYGLRMHKTLGQNFLIEPKFIEKIMEAAEIKDNQVVVEIGPGIGALTQGLAEKAAGVIALEIDRGLIDVLQDIFREKTNVHVVHGDALKVDFDLLVQEQMGKRAIPYKVVANLPYYITTPIIMRLLEGGFHFSSLVLMVQKEVARRMAALPGTKDYGALSIGVQYFCKPQLITTVPPTVFYPKPEVESTVIRLDKRERPAVVVTNEKIFFALVKAAFGQRRKTLLNALSNSGYPLNKEEWQHLLEMSRLDPKRRGETLSLEEFAVLANHLSDKGTV	.	815	480834	ksgA	.	.	Specifically dimethylates two adjacent adenosines (A1518 and A1519) in the loop of a conserved hairpin near the 3'-end of 16S rRNA in the 30S particle. May play a critical role in biogenesis of 30S subunits	RrnaAD
160003	DHBM_v1_160003|ID:76012558|_Transcriptional_regulator	MIDEGMVVVQSNDKALNKISTIIDRTYHLAEIISRETMLEISKMFFNVIGINIVFVDNRAVPISPPLGSFPNWCQSHFSDRKHFFQCLYCFETGLKNSYHNDRSKVYQGKCGLTLVSAPLYARDNVLLGCLITGPVQLMEAESLTEGTNGPCGDYFKHLNTIPKISGDQFTAVATLISTLANYLTVSESLSRYQQELVSYQDRLLQEIQKTVNLEKEITEYQSMLKQAELRELQAKMNPHFLFNALNVIARLAFAEGAVETEGAVFALADVARYGIEGNIEMVFLKTELDHINSYLSIQRLRFGNRISVKILVKEEHLSVKILPFTLQPLVDNAFKHGFESVPGKHRLLIKVDEDIPGNRLLVYVIDDGAGIDTQRVTDGDHWCHCPGSSLENIHQRMR…	Autolysin sensor kinase (EC 2.7.3.-)	MVQSNDKALNKISTIIDRTYHLAEIISRETMLEISKMFFNVIGINIVFVDNRAVPISPPLGSFPNWCQSHFSDRKHFFQCLYCFETGLKNSYHNDRSKVYQGKCGLTLVSAPLYARDNVLLGCLITGPVQLMEAESLTEGTNGPCGDYFKHLNTIPKISGDQFTAVATLISTLANYLTVSESLSRYQQELVSYQDRLLQEIQKTVNLEKEITEYQSMLKQAELRELQAKMNPHFLFNALNVIARLAFAEGAVETEGAVFALADVARYGIEGNIEMVFLKTELDHINSYLSIQRLRFGNRISVKILVKEEHLSVKILPFTLQPLVDNAFKHGFESVPGKHRLLIKVDEDIPGNRLLVYVIDDGAGIDTQRVTDGDHWCHCPGSSLENIHQRMRRLFGDAY…	MecA	.	.	LytS superfamily	PocR	.	Histidine kinase	Cupin_2,HATPase_c,His_kinase,PocR
20092	DHBM_v1_20092|ID:76010069|hemD|_Uroporphyrinogen-III_C-methyltransferase_/_Uroporphyrinogen-III_synthase	MTNKYHTAYLVGAGPGDYKLITLKAVECLKKADVVIYDRLANKKLLDFAKEGSEFIYVGKASSCHALPQDQINKLIVKKAKEGKTVVRLKGGDPYLFGRGGEEAEELRQEGIPFEIVPGITSAISVPAYAGIPVTHRDFVSSVHIITGHERPEKNVSSVDYQVLAQLKGTLIFLMGLSNLSSICNNLIKFGKDPDTPVAVISKGTTPDQKKAVGTLATIEEIVQNIKLLPPSIIIVGEVVGLHDRLDWFQKKPLSGKKILVTRTRKQTSVLAEKIEDLGGEVFSFPTIKILEPEDFSLIDEKFAQIQSYDWIVFTSINGVETFFKHLKEMKKDMRSLCGVKISAIGAGTGAALAERGIIADYIPHEYQAEALAQGLKERIKKDEKVLLPTADIARTLLP…	Uroporphyrinogen-III methyltransferase (EC 2.1.1.107) / Uroporphyrinogen-III synthase (EC 4.2.1.75)	MTNKYHTAYLVGAGPGDYKLITLKAVECLKKADVVIYDRLANKKLLDFAKEGSEFIYVGKASSCHALPQDQINKLIVKKAKEGKTVVRLKGGDPYLFGRGGEEAEELRQEGIPFEIVPGITSAISVPAYAGIPVTHRDFVSSVHIITGHERPEKNVSSVDYQVLAQLKGTLIFLMGLSNLSSICNNLIKFGKDPDTPVAVISKGTTPDQKKAVGTLATIEEIVQNIKLLPPSIIIVGEVVGLHDRLDWFQKKPLSGKKILVTRTRKQTSVLAEKIEDLGGEVFSFPTIKILEPEDFSLIDEKFAQIQSYDWIVFTSINGVETFFKHLKEMKKDMRSLCGVKISAIGAGTGAALAERGIIADYIPHEYQAEALAQGLKERIKKDEKVLLPTADIARTLLP…	.	197	4.07343e+07	Methyltransf_11	AdoMet_MTases superfamily	AdoMet_MTases superfamily	Uroporphyrinogen-III synthase HemD	HEM4,Porphobil_deam,Porphobil_deamC,TP_methylase
50019	DHBM_v1_50019|ID:76011385|_Class_I_SAM-dependent_methyltransferase	MQEDNLFNTDVEEYEKWFQTNDKLLDSEVEAIKHLIPISGKGIEIGVGTGIFASRLGIRDGVEPSDKMAAKAAKKGVNVIHGKAEKIHVDDGSYQFVLMVTVDCFLEDVLQAFSEVHRILVKGGVFIIAFLDKATPLGQLYENNKHLHKSYKNANFHSSEEMTELLNNAGFEILERKQTIYTLENKYQESKAGFGEGIFAVIKAMRS*	Methyltransferase TM1293	MQEDNLFNTDVEEYEKWFQTNDKLLDSEVEAIKHLIPISGKGIEIGVGTGIFASRLGIRDGVEPSDKMAAKAAKKGVNVIHGKAEKIHVDDGSYQFVLMVTVDCFLEDVLQAFSEVHRILVKGGVFIIAFLDKATPLGQLYENNKHLHKSYKNANFHSSEEMTELLNNAGFEILERKQTIYTLENKYQESKAGFGEGIFAVIKAMRS	.	670	1.80774e+06	Methyltransf_11	.	.	PFAM Methyltransferase type 11	Methyltransf_11
10279	DHBM_v1_10279|ID:76009380|_Ubiquinone/menaquinone_biosynthesis_methyltransferase_UbiE	LEQSEEMHRKVSQANVDYYNKCAKQYEVIEETIFARENEERVHGIIKELGGKYEQGSLLDVGCGTGNILRFALQHFKEVTGTDISAEMLERSRQYTDRLVQADASQLPFDHDSFHVVTAYSVLHHLYDPFPVIQEMYRVCKKGGVVFTDNDPNGYFQKRFKWYKNLRKKLYKKKYDQSLPDEGSAFQEDMKLAEYHHYYADGLDAQRIKNMFEKAGFAEVNVMFRFHPRPNLFTKVIKVLLFFEPKEKKCPFLMVMATK*	methyltransferase-UbiE family protein	MEQSEEMHRKVSQANVDYYNKCAKQYEVIEETIFARENEERVHGIIKELGGKYEQGSLLDVGCGTGNILRFALQHFKEVTGTDISAEMLERSRQYTDRLVQADASQLPFDHDSFHVVTAYSVLHHLYDPFPVIQEMYRVCKKGGVVFTDNDPNGYFQKRFKWYKNLRKKLYKKKYDQSLPDEGSAFQEDMKLAEYHHYYADGLDAQRIKNMFEKAGFAEVNVMFRFHPRPNLFTKVIKVLLFFEPKEKKCPFLMVMATK	.	.	.	Methyltransf_11	.	.	Nodulation protein S (NodS)	Methyltransf_11,Methyltransf_31
10184	DHBM_v1_10184|ID:76009285|_putative_tRNA_(adenine(22)-N(1))-methyltransferase	MHSMQIKLSERLAAVAGFVPTGSVVADIGTDHGYLPAHLIMEGISPYVIAADVHEPPLTKASQLVSLLSIDKKVSLRLGDGLQVLTPGEAQVIVIAGIGALTMIHILSASPAVLGQTQRLVLQPMRDVVKLREWLVENNWRIVDEELVYEGDLFYEIIAAEPGRSTLTLEEMEFGPVLLKKKHLLLKAYLGEKLRILKDIYQALDDAAHPKGQVQKEEMKEKIAGMERVRASL*	Putative tRNA-m1A22 methylase	MQIKLSERLAAVAGFVPTGSVVADIGTDHGYLPAHLIMEGISPYVIAADVHEPPLTKASQLVSLLSIDKKVSLRLGDGLQVLTPGEAQVIVIAGIGALTMIHILSASPAVLGQTQRLVLQPMRDVVKLREWLVENNWRIVDEELVYEGDLFYEIIAAEPGRSTLTLEEMEFGPVLLKKKHLLLKAYLGEKLRILKDIYQALDDAAHPKGQVQKEEMKEKIAGMERVRASL	.	.	.	Methyltransf_18	.	.	SAM-dependent methyltransferase	Methyltransf_18,TrmK
20136	DHBM_v1_20136|ID:76010113|_Trimethylamine_methyltransferase	MFRHRANYSEQGPVLKWVTEDQVEELHLASLEVLERTGMQIDHPEALKLLKDAGCIVEKNRVRIPGWLVEEAIRLAPRKITISNRLGERVMHLEKNRVYFGSGSDLPFTIDFETGIRRRSVKKDVEQACQVMDYLPNFDFVMSYAIASDSPSQASDLHQFEAMTRNTVKPIVFTTHNEKNTRALIEMAAAVVGGYEELRKNPFLVLYSEPISPLVHTKDGIGKMFACIEHGIPVTYVSGVVAGGTTPVTKAGCIVQMNAETLAGLVMAQLKQKGAAIIVGGNGTPLDMKHQTTLYGSPEHAMNYAILTQLSQYYQIPIFTEAGCVNAPIPDIQAGFEAGMNLLMARLSGANLVHDVGYLEGGKTASLPFLTMCNDFIDMVHYMGKGTTINEDTCGVDTI…	Trimethylamine:corrinoid methyltransferase; pyrrolysine-containing	MFRHRANYSEQGPVLKWVTEDQVEELHLASLEVLERTGMQIDHPEALKLLKDAGCIVEKNRVRIPGWLVEEAIRLAPRKITISNRLGERVMHLEKNRVYFGSGSDLPFTIDFETGIRRRSVKKDVEQACQVMDYLPNFDFVMSYAIASDSPSQASDLHQFEAMTRNTVKPIVFTTHNEKNTRALIEMAAAVVGGYEELRKNPFLVLYSEPISPLVHTKDGIGKMFACIEHGIPVTYVSGVVAGGTTPVTKAGCIVQMNAETLAGLVMAQLKQKGAAIIVGGNGTPLDMKHQTTLYGSPEHAMNYAILTQLSQYYQIPIFTEAGCVNAPIPDIQAGFEAGMNLLMARLSGANLVHDVGYLEGGKTASLPFLTMCNDFIDMVHYMGKGTTINEDTCGVDTI…	.	492	5.59098e+06	Methyltransf_25	.	.	PFAM Trimethylamine methyltransferase (MTTB)	MTTB
20297	DHBM_v1_20297|ID:76010274|hsdM|_Type_I_restriction_enzyme_EcoprrI_M_protein	MADHRKEQERAELHRTIWGIANDLRGSVDGWDFKQYVLGILFYRYISENITAYINEGEREAGNASFDYAKLSDKDAEQAREDMVSTKGFFVLPSELFENIRIRAERDNEWAKDHLNETLEAVFKDIEASAQGTPSEDNFKGLFDDIDVNSNKLGGTVAKRNERLVKLLNGVGNMKLGDYRENTIDAFGDAYEFLMGMYAGNAGKSGGEYYTPQEVSELLTRLTIVGKTDVNKVYDPACGSGSLLLKFAKILGKENVRNGFYGQEINITTYNLCRINMFLHDIDYDEFDIGHGDTLTEPLHWDDEPFEAIVSNPPYSIKWAGDSDSLLINDPRFSPAGVLAPKSKADLAFIMHSLSWLATSGTAAIVCFPGIFYRGGAEQKIRQYLIDNNFVDCVIQLPD…	Type I restriction-modification system, DNA-methyltransferase subunit M (EC 2.1.1.72)	MADHRKEQERAELHRTIWGIANDLRGSVDGWDFKQYVLGILFYRYISENITAYINEGEREAGNASFDYAKLSDKDAEQAREDMVSTKGFFVLPSELFENIRIRAERDNEWAKDHLNETLEAVFKDIEASAQGTPSEDNFKGLFDDIDVNSNKLGGTVAKRNERLVKLLNGVGNMKLGDYRENTIDAFGDAYEFLMGMYAGNAGKSGGEYYTPQEVSELLTRLTIVGKTDVNKVYDPACGSGSLLLKFAKILGKENVRNGFYGQEINITTYNLCRINMFLHDIDYDEFDIGHGDTLTEPLHWDDEPFEAIVSNPPYSIKWAGDSDSLLINDPRFSPAGVLAPKSKADLAFIMHSLSWLATSGTAAIVCFPGIFYRGGAEQKIRQYLIDNNFVDCVIQLPD…	.	.	.	Methyltransf_25	.	.	Type I restriction-modification system	HsdM_N,N6_Mtase
40107	DHBM_v1_40107|ID:76011126|_Methyltransferase_family_protein	MMQHEPARLEMLLTKLAFLLYGKPVYKAFADRLPLYGGEQVLDFVCGMGTVAYYVAGRLPHGHLTCLDISERWLNTCRRTLRRYRNVSFLHAEARALPEDSFDMVYCHFVLHDISEDDLRTIIPALEKSLKSGGSLIFREPLDEAEKLNIIKHLIEQNRLSLKDSRITDVPLMGNALESIYIKKKEVLS*	hypothetical protein	MMQHEPARLEMLLTKLAFLLYGKPVYKAFADRLPLYGGEQVLDFVCGMGTVAYYVAGRLPHGHLTCLDISERWLNTCRRTLRRYRNVSFLHAEARALPEDSFDMVYCHFVLHDISEDDLRTIIPALEKSLKSGGSLIFREPLDEAEKLNIIKHLIEQNRLSLKDSRITDVPLMGNALESIYIKKKEVLS	.	.	.	Methyltransf_25	.	.	Methyltransferase domain	Methyltransf_25
40186	DHBM_v1_40186|ID:76011205|_Class_I_SAM-dependent_methyltransferase	MTKVELAKAEHEWDKTDDTRKANRKRLWDLRANEWEEGLRCNEVKRKRNEERILASITWLEQFGLFQGDGNVADIGCGVGRFAAEFAKKSRYVLGVDISPRMTELGNAYAKEMGLLNTEFYTGDFTALDVAVAGLGWQNQFDLVFTSITPAIRGKSGLDNMIAICRAWCFNSCFIYFRNELYDQIMTELFQRPPFREKTSHSNWFKKLFDVLWFRGYQPYIHYFKEYRDENRYVDLSFAQNIAGLLLDEEGKDENAERILRFLEQKADQNGEVSFNSECWYGWTLWNVNERICR*	hypothetical protein	MTKVELAKAEHEWDKTDDTRKANRKRLWDLRANEWEEGLRCNEVKRKRNEERILASITWLEQFGLFQGDGNVADIGCGVGRFAAEFAKKSRYVLGVDISPRMTELGNAYAKEMGLLNTEFYTGDFTALDVAVAGLGWQNQFDLVFTSITPAIRGKSGLDNMIAICRAWCFNSCFIYFRNELYDQIMTELFQRPPFREKTSHSNWFKKLFDVLWFRGYQPYIHYFKEYRDENRYVDLSFAQNIAGLLLDEEGKDENAERILRFLEQKADQNGEVSFNSECWYGWTLWNVNERICR	.	.	.	Methyltransf_25	.	.	.	.
50036	DHBM_v1_50036|ID:76011402|_Class_I_SAM-dependent_methyltransferase	MDLGPKKKYPLFNRISMVYGLFFNWQVRSYQSILAQVHHDLDLSLYKNVIDIGCGTGALCNALHQYGLDVTGIDPAEKMIEIARKKTKEKMTSNSFGHRSEDQNGRQVLPMKGIKFLQGDVLRGLPFEDKSFDLAFASYVAHGFDSGERRIMYEEMKRISKKLVVLMDYNEGRSNITNIVEWLEGGDYFNFIKTVKDELNEQFGNMKEINTGKRSSLYLCKI*	Possible methyltransferases	MDLGPKKKYPLFNRISMVYGLFFNWQVRSYQSILAQVHHDLDLSLYKNVIDIGCGTGALCNALHQYGLDVTGIDPAEKMIEIARKKTKEKMTSNSFGHRSEDQNGRQVLPMKGIKFLQGDVLRGLPFEDKSFDLAFASYVAHGFDSGERRIMYEEMKRISKKLVVLMDYNEGRSNITNIVEWLEGGDYFNFIKTVKDELNEQFGNMKEINTGKRSSLYLCKI	.	.	.	Methyltransf_25	.	.	PFAM methyltransferase	Methyltransf_11,Methyltransf_25
50065	DHBM_v1_50065|ID:76011431|_Methyltransf_25_domain-containing_protein	LSIYQGLALIYDQLMESIDYQEWAQYIKTLSEKYNKEIESVLDIACGTGNTSIPLAQMGWRVTGVDLSLPMLQHARKKAAEAKMEIIFLQQDIRELELSREFDLVTCFQDGLNYLINKEELARCFQSINKTLSDDGIFIFDLNLVEKYSYSAKEEISFVDTEEFSLIYEIYYLADQEIWEIRVTGFVRGEDHDYGKFKEVHQEKHHHLKDVEVILGETGFKVLDVFNAFSFEPPSEASRRIFVVAQKTEGRV*	Methyltransferase (EC 2.1.1.-)	MSIYQGLALIYDQLMESIDYQEWAQYIKTLSEKYNKEIESVLDIACGTGNTSIPLAQMGWRVTGVDLSLPMLQHARKKAAEAKMEIIFLQQDIRELELSREFDLVTCFQDGLNYLINKEELARCFQSINKTLSDDGIFIFDLNLVEKYSYSAKEEISFVDTEEFSLIYEIYYLADQEIWEIRVTGFVRGEDHDYGKFKEVHQEKHHHLKDVEVILGETGFKVLDVFNAFSFEPPSEASRRIFVVAQKTEGRV	.	.	.	Methyltransf_25	.	.	Methyltransferase domain protein	Methyltransf_25
100024	DHBM_v1_100024|ID:76012214|_putative_Site-specific_DNA-methyltransferase_(adenine-specific)	MDYPKVPQEINNIVGDNVKLLAQLFPSAVKDGQVDLEALKEELGQFKEVDKEKYELTWAGKQGAKKKAQEDVYNRTLNYIEADSKNPETTENLYIEGDNLEVLKLLRQNYYGAIKMIYIDPPYNTGNDFVYNDNFAMGSKESDIAEGTRDDEGNPLQRNQQSSNRYHANWLSMMYPRLKVAKDLLMDDGVIFISIDDNELENLKKVCNEVFGEENYAATFIWTKTSTPPALAYKCRKNVEYVLAYEKNWSPTKYFGSLLDNGDAPLLNTGNPIKKLCFPKGSVHFNYIKNGIIEAGDKEKAKLECDIIVVDGINNNDFELSGQFKWGQETLKSEIESGTYFLVKTDKFSIVTGKYFCMFFGK*	Type III restriction-modification system methylation subunit (EC 2.1.1.72)	MDYPKVPQEINNIVGDNVKLLAQLFPSAVKDGQVDLEALKEELGQFKEVDKEKYELTWAGKQGAKKKAQEDVYNRTLNYIEADSKNPETTENLYIEGDNLEVLKLLRQNYYGAIKMIYIDPPYNTGNDFVYNDNFAMGSKESDIAEGTRDDEGNPLQRNQQSSNRYHANWLSMMYPRLKVAKDLLMDDGVIFISIDDNELENLKKVCNEVFGEENYAATFIWTKTSTPPALAYKCRKNVEYVLAYEKNWSPTKYFGSLLDNGDAPLLNTGNPIKKLCFPKGSVHFNYIKNGIIEAGDKEKAKLECDIIVVDGINNNDFELSGQFKWGQETLKSEIESGTYFLVKTDKFSIVTGKYFCMFFGK	.	.	.	Mod	.	.	DNA methylase	N6_N4_Mtase
20357	DHBM_v1_20357|ID:76010334|_Methanol--corrinoid_methyltransferase	MAKLTFNELAYNNLDEFIYGYAKKPVTFKNGMVIGNGIVYPELNVTLPPISINESTMKKVLSQYKEMITGACEKAIKLHAPGIIVEIELLPPCTFNPQWGIDVAKVVKDVLREYEGQGLKSLLRLTPVDIREGNDLVHMYHGEHWDKVMKTFQGSAEVGADMLAIESVGGKHLHDEAVMNCDLPKALFALGVVGAKDMEVLWTNIVKIAKETGSVASGDTACGFGNTSMVLAEKNFIPRVFAAIDRVMCAVRTMVAVECGATGPDKDCGYEGVYLKAITGTPISMEGRTSACAHSSSVGNIVGALCDCWSNESVEFQRMLGGMAPTVYMEQLIYDCRLFNTFTALGQAKIYQDVMVASDKKLDPHAYILDPKVVLDLSAKIIKGKTTFERTKIAAQATI…	Methanol:corrinoid methyltransferase	MAKLTFNELAYNNLDEFIYGYAKKPVTFKNGMVIGNGIVYPELNVTLPPISINESTMKKVLSQYKEMITGACEKAIKLHAPGIIVEIELLPPCTFNPQWGIDVAKVVKDVLREYEGQGLKSLLRLTPVDIREGNDLVHMYHGEHWDKVMKTFQGSAEVGADMLAIESVGGKHLHDEAVMNCDLPKALFALGVVGAKDMEVLWTNIVKIAKETGSVASGDTACGFGNTSMVLAEKNFIPRVFAAIDRVMCAVRTMVAVECGATGPDKDCGYEGVYLKAITGTPISMEGRTSACAHSSSVGNIVGALCDCWSNESVEFQRMLGGMAPTVYMEQLIYDCRLFNTFTALGQAKIYQDVMVASDKKLDPHAYILDPKVVLDLSAKIIKGKTTFERTKIAAQATI…	.	.	.	MtaB superfamily	.	.	PFAM Methanol-cobalamin methyltransferase B subunit	MtaB
80019	DHBM_v1_80019|ID:76011997|_Cobalamin-binding_protein	MANQEVIQKMKDALLAFDEDMAQAAAEEVVSTGADIVETMKVMGDTMGEIGEQFQVMEIFLPEVLLASKAFKVAMKIFEPELLKSGTAQGERPRAVIGSVKGDLHTVGKDMVTTMLTVGGFEVKDLGIDLDASTFITEADAFGAKIICVSALMSSTIAQQKTVIEFLKAKGLRDKFKVMVGGGPCTQSWADSIGADGFAKDAVGAVEVAKKLIAN*	Corrinoid methyltransferase, Methanosarcina species	MANQEVIQKMKDALLAFDEDMAQAAAEEVVSTGADIVETMKVMGDTMGEIGEQFQVMEIFLPEVLLASKAFKVAMKIFEPELLKSGTAQGERPRAVIGSVKGDLHTVGKDMVTTMLTVGGFEVKDLGIDLDASTFITEADAFGAKIICVSALMSSTIAQQKTVIEFLKAKGLRDKFKVMVGGGPCTQSWADSIGADGFAKDAVGAVEVAKKLIAN	.	.	.	MtbC1 superfamily	.	.	B12 binding domain	B12-binding,B12-binding_2
10697	DHBM_v1_10697|ID:76009798|_protein_of_unknown_function	MAGPCTVMCLLETAAQAITDTASGRELLSGVAAAKGVTTNCNTPMEARFMAEVARASAGVDLNVINPILDELIGMYEKDYKTAPAGKIFDDCYDLVTLTPSDEYVKVYDEAAAIMEKLGLKLGK*	Monomethylamine:corrinoid methyltransferase @ pyrrolysine-containing	MCLLETAAQAITDTASGRELLSGVAAAKGVTTNCNTPMEARFMAEVARASAGVDLNVINPILDELIGMYEKDYKTAPAGKIFDDCYDLVTLTPSDEYVKVYDEAAAIMEKLGLKLGK	.	.	.	MtmB superfamily	.	.	Monomethylamine methyltransferase MtmB	MtmB
10782	DHBM_v1_10782|ID:76009883|_Monomethylamine:corrinoid_methyltransferase	VKGKLFNYWNRAEEGPMMTEKEFDLKVYWPALKRLIKKYDIKYKPDEIVPQDIEEINNIYKAAKELFVEVGVYNVTTNRVIKWTEEEVDAIMKVFPSSSTIGEGRDATTMVKRTLHDKRPTGNVLARVLGSQDPALIDRVFYAYAQEERIDHCCFQGIIPHIGGADVRPWSPAEMTSELKRVAAVEWARKAAGRPGLADCSSAPVSLQAAMAAMNSDSGMRKGDVRHVYIMPHLKTSYEQFTRTVSTFAFGHHQWGIGQAYVGGLSGSPNMAAVVTTAELFAYCMLYNPSYLGLWSADGMYFATTSRTALWTNFHAGAAWTNNTNTFSVAGAPWGVVVSGPCTESYFWEHAAGAIGCAVTGMFSAGGTGWQSGGHMGATPIGARFASEVCDAVCEAQIG…	Monomethylamine:corrinoid methyltransferase @ pyrrolysine-containing	MKGKLFNYWNRAEEGPMMTEKEFDLKVYWPALKRLIKKYDIKYKPDEIVPQDIEEINNIYKAAKELFVEVGVYNVTTNRVIKWTEEEVDAIMKVFPSSSTIGEGRDATTMVKRTLHDKRPTGNVLARVLGSQDPALIDRVFYAYAQEERIDHCCFQGIIPHIGGADVRPWSPAEMTSELKRVAAVEWARKAAGRPGLADCSSAPVSLQAAMAAMNSDSGMRKGDVRHVYIMPHLKTSYEQFTRTVSTFAFGHHQWGIGQAYVGGLSGSPNMAAVVTTAELFAYCMLYNPSYLGLWSADGMYFATTSRTALWTNFHAGAAWTNNTNTFSVAGAPWGVVVSGPCTESYFWEHAAGAIGCAVTGMFSAGGTGWQSGGHMGATPIGARFASEVCDAVCEAQIG…	.	.	.	MtmB superfamily	.	.	Monomethylamine methyltransferase MtmB	MtmB
20457	DHBM_v1_20457|ID:76010434|_protein_of_unknown_function	MRRTDSHEVSQLNELKIDVSALTFCSYYVLSDQTIMCEHMPIYGGYAGGLEETTISDVASTLNAFVMAQANYVLDGPVHVRWGITTAREALAVAGHCAMAINANTELMLANQYYTMAGPCTVMCLLETAAQAITDTASGRELLSGVAAAKGVTTNCNTPMEARFMAEVARASAGVDLNVINPILDELIGMYEKDYKTAPAGKIFDDCYDLVTLTPSDEYIKVYDEAAAIMEKLGLKLGK*	Monomethylamine:corrinoid methyltransferase; pyrrolysine-containing	MTYKQRVGIFEAYHRAITGPRVSESEWDNKIIPENLTRLKEKYNIKMDKKQIIPTDPELINNLYKAGFEMLATTGVYCIDTGRVIKYTEDEILTAIKAAPKEFYLGEGNDAVLMKDRKHTDSRPPIIQGGPTGAPVSEEQFLNMHEAYAKEPLVDTIVNGVLQKIHGHDPVPNSPWEIAAVRSEVQMLRLAQTRAGRSGMGLXGSETSLSAAGVIASDFEGGMRRTDSHEVSQLNELKIDVSALTFCSYYVLSDQTIMCEHMPIYGGYAGGLEETTISDVASTLNAFVMAQANYVLDGPVHVRWGITTAREALAVAGHCAMAINANTELMLANQYYTMAGPCTVMCLLETAAQAITDTASGRELLSGVAAAKGVTTNCNTPMEARFMAEVARASAGVDL…	.	.	.	MtmB superfamily	.	.	Monomethylamine methyltransferase MtmB	MtmB
80018	DHBM_v1_80018|ID:76011996|_Methyltransferase	MLISSRGRFLDFWKRAETGPICFRDDFDTKVYWPKVKEITKKYGIVYDPSHMIPCDDDMLDRLWKAAIELVVEVGVLCVDTERIIEFTEKEILDVIENIPDHFVMGRGNDAIVCKHRGIENYDDLKQPAFLHGRILGPISEDIYEKVCWSYIREPLADHIAFQGNLTSIFGMPVTPNSPWEIMAEMKCTSIVKDVCRRASRPGMADGGIRSISIPALLSVNNPGWGMQPGDNRSALLTPQHKVEYAHLNRALIWHANGNIIQGGMCCYPGGLSGSPAHSAVTGTAEFILNKLLFDLTLDGSWAVDAMYFSNTSKYSLWCSNYQNAAVMRNTHSAPLIGGGWQMTAGIGSEEFFWESAASAISAIVLGCGVSGGSGCQSGGLDHASGLGLRFSGEVAKAV…	Monomethylamine:corrinoid methyltransferase @ pyrrolysine-containing	MLISSRGRFLDFWKRAETGPICFRDDFDTKVYWPKVKEITKKYGIVYDPSHMIPCDDDMLDRLWKAAIELVVEVGVLCVDTERIIEFTEKEILDVIENIPDHFVMGRGNDAIVCKHRGIENYDDLKQPAFLHGRILGPISEDIYEKVCWSYIREPLADHIAFQGNLTSIFGMPVTPNSPWEIMAEMKCTSIVKDVCRRASRPGMADGGIRSISIPALLSVNNPGWGMQPGDNRSALLTPQHKVEYAHLNRALIWHANGNIIQGGMCCYPGGLSGSPAHSAVTGTAEFILNKLLFDLTLDGSWAVDAMYFSNTSKYSLWCSNYQNAAVMRNTHSAPLIGGGWQMTAGIGSEEFFWESAASAISAIVLGCGVSGGSGCQSGGLDHASGLGLRFSGEVAKAV…	.	.	.	MtmB superfamily	.	.	Monomethylamine methyltransferase MtmB	MtmB
40125	DHBM_v1_40125|ID:76011144|_Tetrahydromethanopterin_S-methyltransferase_subunit_A	VAISTLGNSELADKISELKSNGLSIVGKTETENIGVEKIIKNILAVPSIKYLMLCGADSEGHYSGNTLLSLWENGVDHKMRVIASKGKNPVLSNSSPQEVDVFRNQIEVIDMIGCEDLSKILESLGELSEKAENSCNSNSNSIDNCTLENEETEKPLILSFDTVKTVKTFDTVETIEAEEKDPNKVKLDKAGYFVIVPKADSNMIFVEHYSYSNQLLRIIKGNDSRNIYWTVIENGWITELSHAAYLGKELAIAEMSMEQGFKYVQDKA*	N5-methyltetrahydromethanopterin:coenzyme M methyltransferase subunit A (EC 2.1.1.86)	MAISTLGNSELADKISELKSNGLSIVGKTETENIGVEKIIKNILAVPSIKYLMLCGADSEGHYSGNTLLSLWENGVDHKMRVIASKGKNPVLSNSSPQEVDVFRNQIEVIDMIGCEDLSKILESLGELSEKAENSCNSNSNSIDNCTLENEETEKPLILSFDTVKTVKTFDTVETIEAEEKDPNKVKLDKAGYFVIVPKADSNMIFVEHYSYSNQLLRIIKGNDSRNIYWTVIENGWITELSHAAYLGKELAIAEMSMEQGFKYVQDKA	.	.	.	MtrA superfamily	.	.	Part of a complex that catalyzes the formation of methyl-coenzyme M and tetrahydromethanopterin from coenzyme M and methyl-tetrahydromethanopterin. This is an energy-conserving, sodium-ion translocating step	MtrA
20135	DHBM_v1_20135|ID:76010112|_5-methyltetrahydrofolate--homocysteine_methyltransferase	MLIVGELINTSRKAIKPAVESRDAEFIKDLAKKQVEAGADYVDVNCGTMVFNEEETMAWLVETVQSAVSAPLCLDSPNPKALEAGLALVKNGQPMINSITGEKERFEIILPMVLKYKAKIVGLCMDDSGMPETAADRLKIADKLIGDMVAAGVPEGDIYIDPLVKPVSTGDMAGVEVLDTIYAVKQKYPKVHGICGLSNISYGLPNRKILNHVFMIQTMVKGMDGYILDPLDKTMMGFVYASQALLGQDQFCMNYLTAHRNGLYE*	5-methyltetrahydrofolate--homocysteine methyltransferase (EC 2.1.1.13)	MLIVGELINTSRKAIKPAVESRDAEFIKDLAKKQVEAGADYVDVNCGTMVFNEEETMAWLVETVQSAVSAPLCLDSPNPKALEAGLALVKNGQPMINSITGEKERFEIILPMVLKYKAKIVGLCMDDSGMPETAADRLKIADKLIGDMVAAGVPEGDIYIDPLVKPVSTGDMAGVEVLDTIYAVKQKYPKVHGICGLSNISYGLPNRKILNHVFMIQTMVKGMDGYILDPLDKTMMGFVYASQALLGQDQFCMNYLTAHRNGLYE	.	45	2.29349e+08	MTTB superfamily	.	.	PFAM Pterin binding enzyme	Pterin_bind
20086	DHBM_v1_20086|ID:76010063|_conserved_protein_of_unknown_function	MTMRGIHAGSRRLEGIGLNMFTEDELYEIHLATLDVLWDVGCKVESEEAIEIFDGAGCTIDKEKNIVKIPAYLVEDALRSIPKTFRACGRNPENDWINEHNRPGFVNFGEAVQMIDPYTKELRKAKRADVDNVTKVCEYLDEIIIFERALAPSEVDPDVAQVHIADSFYNNCTKHAYIGMIRPENMRAVAKMGYVVAGGEDKFRARPLFSQSTDPVSPLVHSKGATDTLIQAIRLGVPAKINSMGLCGGTTCVNLASTLVTHNAEMLSMFVLGQLVKRGSTLVYGTSTTMMDLRTTQACVGTPELALFSAACAKMAQFYQVPVWVAGG*	Trimethylamine:corrinoid methyltransferase; pyrrolysine-containing	MRGIHAGSRRLEGIGLNMFTEDELYEIHLATLDVLWDVGCKVESEEAIEIFDGAGCTIDKEKNIVKIPAYLVEDALRSIPKTFRACGRNPENDWINEHNRPGFVNFGEAVQMIDPYTKELRKAKRADVDNVTKVCEYLDEIIIFERALAPSEVDPDVAQVHIADSFYNNCTKHAYIGMIRPENMRAVAKMGYVVAGGEDKFRARPLFSQSTDPVSPLVHSKGATDTLIQAIRLGVPAKINSMGLCGGTTCVNLASTLVTHNAEMLSMFVLGQLVKRGSTLVYGTSTTMMDLRTTQACVGTPELALFSAACAKMAQFYQVPVWVAGGXTDSKVPDPQSAFEFCMTAMLPALAGANMIYGLGLLEGGLTIDYAMLVMQNEMVKQILQCVKGIPMNDEEMAL…	.	106	9.44355e+07	MTTB superfamily	.	.	Trimethylamine methyltransferase (MTTB)	MTTB
10144	DHBM_v1_10144|ID:76009245|_putative_Trimethylamine_methyltransferase_MttB	LNTTKSYYSQANNEVNQTISWKMLSDDQCENIFLTALEILERTGIEVENKEALDLFEKAGCWVDDNRVRIPSSLTEWAVRTAPSRITLCDRNGQRALSLETTNVYYGPGYENANVLDPQTGELRKPVKADVVNSAIVCDALKNIDFAMSNGQPTDVNPAAAEVHAFEALVSNTTKPVLQSVKTLEQAQAVVDIASAVAGGLRELQKNPFAVLHIQTEGTLTHSDSTMAKVIFAAQNGIPFVYNTKLVAGDTAPATPAGAIVVALADVLAGTILSQLVRQGAHIIAGGLFTIEDKANGMQPLGAPEVELMGTGFANVLRYLRLPNFGFAGASDAKISDAQMGLESAFSILHAGLSGTNLIHGCGQMEYGLTGSLELLVMGDEAMGMTRRIMRGVETNEER…	Trimethylamine:corrinoid methyltransferase; pyrrolysine-containing	MNTTKSYYSQANNEVNQTISWKMLSDDQCENIFLTALEILERTGIEVENKEALDLFEKAGCWVDDNRVRIPSSLTEWAVRTAPSRITLCDRNGQRALSLETTNVYYGPGYENANVLDPQTGELRKPVKADVVNSAIVCDALKNIDFAMSNGQPTDVNPAAAEVHAFEALVSNTTKPVLQSVKTLEQAQAVVDIASAVAGGLRELQKNPFAVLHIQTEGTLTHSDSTMAKVIFAAQNGIPFVYNTKLVAGDTAPATPAGAIVVALADVLAGTILSQLVRQGAHIIAGGLFTIEDKANGMQPLGAPEVELMGTGFANVLRYLRLPNFGFAGASDAKISDAQMGLESAFSILHAGLSGTNLIHGCGQMEYGLTGSLELLVMGDEAMGMTRRIMRGVETNEER…	.	342	1.297e+07	MTTB superfamily	.	.	PFAM Trimethylamine methyltransferase (MTTB)	MTTB
190004	DHBM_v1_190004|ID:76012596|_conserved_protein_of_unknown_function	MAKGIKAKALNEQELAFLKEKMEWLLANKGIKVEHDEVLEILAGAGAEVNGQYVKFPQAVIDKALKDVPREFTLAGVDPQYDLKFPHPEGSFYTRTNTGGMFYLSENDTYNHITLDQVAEYTRLMQALDNINYYSLPSTNPGTDFPSECIDIHTFDTVIRNTRKHGWLQPYESENVNYLIEMAAAVAGGKEELRKRPIVSLICCSVPFLTYKHMDANIILQGARAGVPLQPCSLPAAGANAPITPDGIALLACAEVMAMIIMAQLIAPGTPCVATPLLFEMDMMSTNTTQSAMSTTIGRMIAMELFQDGYGIPAHTYATGSDSPILDSQAGIEQATLAIMVALSGGSVLGGAGQIETAKTISPVQLMIDNDLFGMVRQLKAGVTVDEEHVGWNELVNLK…	Trimethylamine:corrinoid methyltransferase; pyrrolysine-containing	MAKGIKAKALNEQELAFLKEKMEWLLANKGIKVEHDEVLEILAGAGAEVNGQYVKFPQAVIDKALKDVPREFTLAGVDPQYDLKFPHPEGSFYTRTNTGGMFYLSENDTYNHITLDQVAEYTRLMQALDNINYYSLPSTNPGTDFPSECIDIHTFDTVIRNTRKHGWLQPYESENVNYLIEMAAAVAGGKEELRKRPIVSLICCSVPFLTYKHMDANIILQGARAGVPLQPCSLPAAGANAPITPDGIALLACAEVMAMIIMAQLIAPGTPCVATPLLFEMDMMSTNTTQSAMSTTIGRMIAMELFQDGYGIPAHTYATGSDSPILDSQAGIEQATLAIMVALSGGSVLGGAGQIETAKTISPVQLMIDNDLFGMVRQLKAGVTVDEEHVGWNELVNLK…	.	351	1.24556e+07	MTTB superfamily	.	.	Trimethylamine methyltransferase (MTTB)	MTTB
10145	DHBM_v1_10145|ID:76009246|_Trimethylamine_methyltransferase	LTTRSNYQAYASTQMSVFSPDQCQELVYAATEAMWRTGTDFHDQECLDILKKAGCWVDGKRVRIPAHITERALQTCQKHVVLCNSRTGARELFIEGSNAYFGSGPCTPFTRNPFTNERHRATRQSVGWATKLLDALPHMDYAMSLGIVQDVPLLISDRHEFEQQILNTEKPIITVCVDEWGQEDIIKMAEIVAGGEEELRRNPFICLYAEPISPGVHCREAAQKLLIGAKKGLPTIYTPCIMAGGTAPITMAGVMVQGLCESLSGLVLSQCTREGAPFIMGGVYTILDMGSTIFSYGAPELSLLLAGLADVAHYLNIPMFGTAGCTDACIIDEQAGMEAAISIAMTNMSGANLNHDTGYSEYGTTSNLDLVVIADEVLGMARRLTKGIKVDQETLALDV…	Trimethylamine:corrinoid methyltransferase; pyrrolysine-containing	MTTRSNYQAYASTQMSVFSPDQCQELVYAATEAMWRTGTDFHDQECLDILKKAGCWVDGKRVRIPAHITERALQTCQKHVVLCNSRTGARELFIEGSNAYFGSGPCTPFTRNPFTNERHRATRQSVGWATKLLDALPHMDYAMSLGIVQDVPLLISDRHEFEQQILNTEKPIITVCVDEWGQEDIIKMAEIVAGGEEELRRNPFICLYAEPISPGVHCREAAQKLLIGAKKGLPTIYTPCIMAGGTAPITMAGVMVQGLCESLSGLVLSQCTREGAPFIMGGVYTILDMGSTIFSYGAPELSLLLAGLADVAHYLNIPMFGTAGCTDACIIDEQAGMEAAISIAMTNMSGANLNHDTGYSEYGTTSNLDLVVIADEVLGMARRLTKGIKVDQETLALDV…	.	592	2.98763e+06	MTTB superfamily	.	.	PFAM Trimethylamine methyltransferase (MTTB)	MTTB
10097	DHBM_v1_10097|ID:76009198|_conserved_protein_of_unknown_function	MSRNTHASYTRTNGFGVDVFSPDELYAIHCATLDVLEHVGVRVDSKNAQGIFASGGARVDQKTDIVKIPPYLVEEAVQSAPCTLLLAARDPRKDYILESNRVGFVNFGEGVNVIDPVTRQYRPSTKQDVANAAKMSDYLSEMDISYRAVVAQDYPGPAQALHNAEAIFPNTAKHFFIGADGVRNARKLIEMALAVVGSREALRERPIISFNVCPTSLLKLIPECTDVVIEAAQAGIPVNIISMAMAGATSPVTLAGSLVTHNAEVLSTIVLSQLTRKGAPCIYASSTTIMDMRHTTAPVGAPELGMISASVAKMAQYYNLPSFVAGG*	Trimethylamine:corrinoid methyltransferase; pyrrolysine-containing	MSRNTHASYTRTNGFGVDVFSPDELYAIHCATLDVLEHVGVRVDSKNAQGIFASGGARVDQKTDIVKIPPYLVEEAVQSAPCTLLLAARDPRKDYILESNRVGFVNFGEGVNVIDPVTRQYRPSTKQDVANAAKMSDYLSEMDISYRAVVAQDYPGPAQALHNAEAIFPNTAKHFFIGADGVRNARKLIEMALAVVGSREALRERPIISFNVCPTSLLKLIPECTDVVIEAAQAGIPVNIISMAMAGATSPVTLAGSLVTHNAEVLSTIVLSQLTRKGAPCIYASSTTIMDMRHTTAPVGAPELGMISASVAKMAQYYNLPSFVAGGXADSKIPDAQAAHEKTLTGLLAAQGGANLIYGAGMLDMGMTFDFAQFVMDNEIFKMIRKVISGIDVTDRNMA…	.	.	.	MTTB superfamily	.	.	Trimethylamine methyltransferase (MTTB)	MTTB
10100	DHBM_v1_10100|ID:76009201|_Trimethylamine--corrinoid_methyltransferase	MRFDYYTEEQLQQVHEASLDLLKKVGISTSSERFRALLLDHGCVEKGNRILFTQDVIDKGMKTVPPVFNLHGRNNGPVLEIGKKKGYCQTLVGAPSVIDLESGVRRDCMVQDLADITRLADALENVDIISPLFPRDVPQEIILTMETVVCLRNTSKPLSICVESSRELQFIKELLIAVAGSEEALREKPLATLPVSPVSPLEYGFDPAEALLDVVAAGLPLGVEPCPQMGATGPMSMNGLVAMHNAEILAGVIAAQLYQPGCPLTMSSRATFMDMRSGLGLWAMPEMGMMSAGLNQLGRYYQIPVAPGGYCGSSKVADMQSAYEHLYNALMEGLAGSDIIGSAGSLDNALISCYVMLVVDDELSSVVKRTIKEIKVNADNLAVDVVAEVIENQDNFLGH…	Trimethylamine methyltransferase family protein	MRFDYYTEEQLQQVHEASLDLLKKVGISTSSERFRALLLDHGCVEKGNRILFTQDVIDKGMKTVPPVFNLHGRNNGPVLEIGKKKGYCQTLVGAPSVIDLESGVRRDCMVQDLADITRLADALENVDIISPLFPRDVPQEIILTMETVVCLRNTSKPLSICVESSRELQFIKELLIAVAGSEEALREKPLATLPVSPVSPLEYGFDPAEALLDVVAAGLPLGVEPCPQMGATGPMSMNGLVAMHNAEILAGVIAAQLYQPGCPLTMSSRATFMDMRSGLGLWAMPEMGMMSAGLNQLGRYYQIPVAPGGYCGSSKVADMQSAYEHLYNALMEGLAGSDIIGSAGSLDNALISCYVMLVVDDELSSVVKRTIKEIKVNADNLAVDVVAEVIENQDNFLGH…	.	.	.	MTTB superfamily	.	.	PFAM Trimethylamine methyltransferase (MTTB)	MTTB
10102	DHBM_v1_10102|ID:76009203|_Trimethylamine_methyltransferase_MttB	MCARTLRAGIPMMSGFSLNTFTEEQLDLIHFATLEILQDVGVKVELAEASQIFADGGCRVEKHGENDIVKIPGYVVEDCLRWAPSNIVFYGRDKKDDFPADGKRTGASPFGENVQVIDRKNRKVRKSVKQDLAEATLLCDYYQQVPMVERALCSGDQIPAAQALHNFQAMATNTTKHILLSFGMADSAQKIIEMAYEVAGSKKAFEERPFVTAFVCPTSPLVLVKQCCEGTITAARGGAGVAIIPMALSGATAPATLAGTLVQHNAEVLSNLVLAQLTKKGTPAMYCTCSTIMDLRFTLAAVGAPEWGILSAALARVAQYYKLPFWGNGGQTDSKIVDAQAGYESSLTMLLTTLSGANITYGAGCLESGLTFDFAKFVLDMENFTRVQKAVAGIELNDE…	Trimethylamine:corrinoid methyltransferase; pyrrolysine-containing	MCARTLRAGIPMMSGFSLNTFTEEQLDLIHFATLEILQDVGVKVELAEASQIFADGGCRVEKHGENDIVKIPGYVVEDCLRWAPSNIVFYGRDKKDDFPADGKRTGASPFGENVQVIDRKNRKVRKSVKQDLAEATLLCDYYQQVPMVERALCSGDQIPAAQALHNFQAMATNTTKHILLSFGMADSAQKIIEMAYEVAGSKKAFEERPFVTAFVCPTSPLVLVKQCCEGTITAARGGAGVAIIPMALSGATAPATLAGTLVQHNAEVLSNLVLAQLTKKGTPAMYCTCSTIMDLRFTLAAVGAPEWGILSAALARVAQYYKLPFWGNGGQTDSKIVDAQAGYESSLTMLLTTLSGANITYGAGCLESGLTFDFAKFVLDMENFTRVQKAVAGIELNDE…	.	.	.	MTTB superfamily	.	.	PFAM Trimethylamine methyltransferase (MTTB)	MTTB
10460	DHBM_v1_10460|ID:76009561|_conserved_protein_of_unknown_function	MIDLKLRRVLENRLLQEVSSLIRNNAAGYNTFVGCGLQLFSDHDLEAVHSNTIEIMEKNGINVQSEKAMDIFEKGGAKVDREKKNVKIPGHMVEEAVRTAPGKVLMAGRDPKNDVILEDGRVNFIPFGTGVNVIDPYTGDYRKSTKKDIEQLATITDALDQMDFCFDTVIPRDVDPRTVCYHSFEGHINNSSKHLFTSPEDTYSAQMLIEMAGKVVGGREKLKERPIITGGGCPISPLTYSDALCESMIEYAEAELPFLCLSMAMAGGTAPVTLAGTLVTHNAEVLTGVVLSQLVKKGTPIIYGSSTTNLDLRKAVATVGSPELALISAGVAKLARFYNLPSFVAGG*	Trimethylamine:corrinoid methyltransferase; pyrrolysine-containing	MIDLKLRRVLENRLLQEVSSLIRNNAAGYNTFVGCGLQLFSDHDLEAVHSNTIEIMEKNGINVQSEKAMDIFEKGGAKVDREKKNVKIPGHMVEEAVRTAPGKVLMAGRDPKNDVILEDGRVNFIPFGTGVNVIDPYTGDYRKSTKKDIEQLATITDALDQMDFCFDTVIPRDVDPRTVCYHSFEGHINNSSKHLFTSPEDTYSAQMLIEMAGKVVGGREKLKERPIITGGGCPISPLTYSDALCESMIEYAEAELPFLCLSMAMAGGTAPVTLAGTLVTHNAEVLTGVVLSQLVKKGTPIIYGSSTTNLDLRKAVATVGSPELALISAGVAKLARFYNLPSFVAGG	.	.	.	MTTB superfamily	.	.	Trimethylamine methyltransferase (MTTB)	MTTB
10460	DHBM_v1_10460|ID:76009561|_conserved_protein_of_unknown_function	MIDLKLRRVLENRLLQEVSSLIRNNAAGYNTFVGCGLQLFSDHDLEAVHSNTIEIMEKNGINVQSEKAMDIFEKGGAKVDREKKNVKIPGHMVEEAVRTAPGKVLMAGRDPKNDVILEDGRVNFIPFGTGVNVIDPYTGDYRKSTKKDIEQLATITDALDQMDFCFDTVIPRDVDPRTVCYHSFEGHINNSSKHLFTSPEDTYSAQMLIEMAGKVVGGREKLKERPIITGGGCPISPLTYSDALCESMIEYAEAELPFLCLSMAMAGGTAPVTLAGTLVTHNAEVLTGVVLSQLVKKGTPIIYGSSTTNLDLRKAVATVGSPELALISAGVAKLARFYNLPSFVAGG*	Trimethylamine:corrinoid methyltransferase; pyrrolysine-containing	MSSLIRNNAAGYNTFVGCGLQLFSDHDLEAVHSNTIEIMEKNGINVQSEKAMDIFEKGGAKVDREKKNVKIPGHMVEEAVRTAPGKVLMAGRDPKNDVILEDGRVNFIPFGTGVNVIDPYTGDYRKSTKKDIEQLATITDALDQMDFCFDTVIPRDVDPRTVCYHSFEGHINNSSKHLFTSPEDTYSAQMLIEMAGKVVGGREKLKERPIITGGGCPISPLTYSDALCESMIEYAEAELPFLCLSMAMAGGTAPVTLAGTLVTHNAEVLTGVVLSQLVKKGTPIIYGSSTTNLDLRKAVATVGSPELALISAGVAKLARFYNLPSFVAGGXADSKESDVQAGHEKTLTYLLPMLAGANIIYGSGMLDMGMTFSYEQYVVDNEFVRMMRGLLPGIPVHEQ…	.	.	.	MTTB superfamily	.	.	Trimethylamine methyltransferase (MTTB)	MTTB
10463	DHBM_v1_10463|ID:76009564|_conserved_protein_of_unknown_function	MKRNKNAGYASFSGASLQLFSENDLHFLHLGTLEVLERTGLHVTDEEALEYFEKGGALVDRKSNVVKIPAYMVEDAIKSAPASVFLAGKDPQYDIILEEGRVYVCPFGLGILIVDPYTGELRNTTKQDIADCARIVDYIDEYDFVFDTMVARDVDPAVACIHGFEAPLVNTKKPVLASPEDKRTAEILLEMGAVAAGGMDQLKDRPIMMLGGCTISPLTIPDSTVAAVIEGAKARVPVMILSMAMSSGMGPVTLAGTLVVMNAEILGALTLSQLVNKGTSFIYGSSTGTLDMRHNAAAMVGCPELGLISAGVASIARMYNIPTLVAGG*	Trimethylamine:corrinoid methyltransferase; pyrrolysine-containing	MKRNKNAGYASFSGASLQLFSENDLHFLHLGTLEVLERTGLHVTDEEALEYFEKGGALVDRKSNVVKIPAYMVEDAIKSAPASVFLAGKDPQYDIILEEGRVYVCPFGLGILIVDPYTGELRNTTKQDIADCARIVDYIDEYDFVFDTMVARDVDPAVACIHGFEAPLVNTKKPVLASPEDKRTAEILLEMGAVAAGGMDQLKDRPIMMLGGCTISPLTIPDSTVAAVIEGAKARVPVMILSMAMSSGMGPVTLAGTLVVMNAEILGALTLSQLVNKGTSFIYGSSTGTLDMRHNAAAMVGCPELGLISAGVASIARMYNIPTLVAGGXTDSKVPDMQAGHEKTLTALLPMLAGANMIYGPGMLESGITMSLGQVVADADFVRMIKMVLEGVPVNEETL…	.	.	.	MTTB superfamily	.	.	Trimethylamine methyltransferase (MTTB)	MTTB
10640	DHBM_v1_10640|ID:76009741|_Trimethylamine---corrinoid_protein_Co-methyltransferase	MNTIRANSVTNQSVQFQVLNEGQCREIVHAAFRVLERTGCDVHHERARKILKDAGCSVDGIRVKIPTHLVEKAIRTAPSQITIYDREGNPTLHLGNNGKSYWSPGYENQYRIDRKTGEKRLTVKQDVYETGLVCDAMPNIDMCTGLAYISDCDPRLADVYETRLLLETTTKPIWLWQFDIENLKAQMDMFAACAGGMDKFLAKPSVVAGGAASTPLCHAEDTLEKVMYMNEIGIPTPYVVACLLGGTTPVTIAGSYVLGLADTLFGLVLGQLINEGCPYLGCTWTDMFDMSTMALSMTGPEASLGAAGSADLFRYLDLPFVVHLGCTDSPILDEQAALDMGTQILMGTLSGGNICQFLGFLEAAMSSSLESLVFCNEAIDYARSIVGGIEVSAETLAED…	Trimethylamine:corrinoid methyltransferase; pyrrolysine-containing	MNTIRANSVTNQSVQFQVLNEGQCREIVHAAFRVLERTGCDVHHERARKILKDAGCSVDGIRVKIPTHLVEKAIRTAPSQITIYDREGNPTLHLGNNGKSYWSPGYENQYRIDRKTGEKRLTVKQDVYETGLVCDAMPNIDMCTGLAYISDCDPRLADVYETRLLLETTTKPIWLWQFDIENLKAQMDMFAACAGGMDKFLAKPSVVAGGAASTPLCHAEDTLEKVMYMNEIGIPTPYVVACLLGGTTPVTIAGSYVLGLADTLFGLVLGQLINEGCPYLGCTWTDMFDMSTMALSMTGPEASLGAAGSADLFRYLDLPFVVHLGCTDSPILDEQAALDMGTQILMGTLSGGNICQFLGFLEAAMSSSLESLVFCNEAIDYARSIVGGIEVSAETLAED…	.	.	.	MTTB superfamily	.	.	PFAM Trimethylamine methyltransferase (MTTB)	MTTB
10641	DHBM_v1_10641|ID:76009742|_Trimethylamine---corrinoid_protein_Co-methyltransferase	MNTLRANSVTKQSVQFKVLNDGQCREIVHAAFRVLERTGCTVHHEEALKLLQDAGCNVDGNRVRIPTHLLEKAIRTAPTQITIYDREGNPALHLGAASGKSHFIAGMENQYLIDTDTGEKRLTTKQDVANVGKVIDALPNVDVACGLACISDCTPQMADVYEARILLENTTKPIIVWNFDLDGIKTQVEMCAAVAGGMDKFLAKPFILAGGAASTPLAHSEDALDKMLYMFKLGLPGPYVAATMLGGTAPATLAGSFVMGLADTLVGLLLSQLTNEGCPFIATTYTDILDMKSMAFCLTGPEVALGQAATADIFRYLDLPFSVHLGVTDSPVFDQQAAFDIGVQIYTGILSGANLNMFLGYLETAMSASLECLVFGDEVIGYCRRIVEGIEVSAETLAE…	Trimethylamine:corrinoid methyltransferase; pyrrolysine-containing	MNTLRANSVTKQSVQFKVLNDGQCREIVHAAFRVLERTGCTVHHEEALKLLQDAGCNVDGNRVRIPTHLLEKAIRTAPTQITIYDREGNPALHLGAASGKSHFIAGMENQYLIDTDTGEKRLTTKQDVANVGKVIDALPNVDVACGLACISDCTPQMADVYEARILLENTTKPIIVWNFDLDGIKTQVEMCAAVAGGMDKFLAKPFILAGGAASTPLAHSEDALDKMLYMFKLGLPGPYVAATMLGGTAPATLAGSFVMGLADTLVGLLLSQLTNEGCPFIATTYTDILDMKSMAFCLTGPEVALGQAATADIFRYLDLPFSVHLGVTDSPVFDQQAAFDIGVQIYTGILSGANLNMFLGYLETAMSASLECLVFGDEVIGYCRRIVEGIEVSAETLAE…	.	.	.	MTTB superfamily	.	.	PFAM Trimethylamine methyltransferase (MTTB)	MTTB
10675	DHBM_v1_10675|ID:76009776|_conserved_protein_of_unknown_function	MTIRNPRSNYTQKSGFSINMYTDDELRQIHNATLEVLWLEGVHFTSKEALDLFEDAGAVVDRKESLVRIPSYLVEDAIRSAPSSIVLGGRDPKNDCVLEDTRVNFTTFGAGVKMIDPYTGEVRNTVKADVAGTALVADYLEGVDVYSHSVSARDCPSVSVDMHEAEAFLSNTTKHCMHIDLLSGEHAKKYIEMGAAIMGGMDNLRKRPVISALTCPQSPLQLHSECCGIIIEFARAGIPCNILSMAMSGATTPVTIAGTLVIHNAEVLAGITLSQLAQRGAPVMYGSSTTTFDLQFATAPVGSPELGICSAGVAALAQFYLLPSFTAGT*	Trimethylamine:corrinoid methyltransferase; pyrrolysine-containing	MTIRNPRSNYTQKSGFSINMYTDDELRQIHNATLEVLWLEGVHFTSKEALDLFEDAGAVVDRKESLVRIPSYLVEDAIRSAPSSIVLGGRDPKNDCVLEDTRVNFTTFGAGVKMIDPYTGEVRNTVKADVAGTALVADYLEGVDVYSHSVSARDCPSVSVDMHEAEAFLSNTTKHCMHIDLLSGEHAKKYIEMGAAIMGGMDNLRKRPVISALTCPQSPLQLHSECCGIIIEFARAGIPCNILSMAMSGATTPVTIAGTLVIHNAEVLAGITLSQLAQRGAPVMYGSSTTTFDLQFATAPVGSPELGICSAGVAALAQFYLLPSFTAGTXADSKLTDVQAGFEKTITALLPALAGVNLIYGMGMLELGVTFSYAQLLIDDEIARMVKRVVRGVDINDAT…	.	.	.	MTTB superfamily	.	.	Trimethylamine methyltransferase (MTTB)	MTTB
20079	DHBM_v1_20079|ID:76010056|_Trimethylamine_methyltransferase	MEFAKFFNPAQLQRIHDASLEILENVGLLVHNEKARNIFKKHGCIVNEQSGLVKFPPKVVQGCCQSFVPTYTFTAQDPQYDRILPHHGPVVVTASSAPNVIDPKTGQERRGTSTDIANIAHLINELPAFDVFSISVLADDAPADQISLSRFYPALKNCKKPVRSNTPTIRDLEQVLELGYTIAGGKDAYMERPFINHHYCPVVSPLTFDVESTESIIYLTEKGLPVYGTIVPNAGLTSPMSLLGSLTMGNAEFLALSCLIQMIRPGAPMIYAVLSTVADLRSGAYASGAIETGILQMGHTMMARFYNVPSGGYIGLTNAQTTDAQSGYETGMNTTAALLAGADLFNMGGLLGGLMAFDFAKAVMDNEIAMMLKQVKKGIQFSEEELCLDLIKEIGPGGS…	Trimethylamine:corrinoid methyltransferase; pyrrolysine-containing	MEFAKFFNPAQLQRIHDASLEILENVGLLVHNEKARNIFKKHGCIVNEQSGLVKFPPKVVQGCCQSFVPTYTFTAQDPQYDRILPHHGPVVVTASSAPNVIDPKTGQERRGTSTDIANIAHLINELPAFDVFSISVLADDAPADQISLSRFYPALKNCKKPVRSNTPTIRDLEQVLELGYTIAGGKDAYMERPFINHHYCPVVSPLTFDVESTESIIYLTEKGLPVYGTIVPNAGLTSPMSLLGSLTMGNAEFLALSCLIQMIRPGAPMIYAVLSTVADLRSGAYASGAIETGILQMGHTMMARFYNVPSGGYIGLTNAQTTDAQSGYETGMNTTAALLAGADLFNMGGLLGGLMAFDFAKAVMDNEIAMMLKQVKKGIQFSEEELCLDLIKEIGPGGS…	.	.	.	MTTB superfamily	.	.	Trimethylamine methyltransferase	MTTB
20086	DHBM_v1_20086|ID:76010063|_conserved_protein_of_unknown_function	MTMRGIHAGSRRLEGIGLNMFTEDELYEIHLATLDVLWDVGCKVESEEAIEIFDGAGCTIDKEKNIVKIPAYLVEDALRSIPKTFRACGRNPENDWINEHNRPGFVNFGEAVQMIDPYTKELRKAKRADVDNVTKVCEYLDEIIIFERALAPSEVDPDVAQVHIADSFYNNCTKHAYIGMIRPENMRAVAKMGYVVAGGEDKFRARPLFSQSTDPVSPLVHSKGATDTLIQAIRLGVPAKINSMGLCGGTTCVNLASTLVTHNAEMLSMFVLGQLVKRGSTLVYGTSTTMMDLRTTQACVGTPELALFSAACAKMAQFYQVPVWVAGG*	Trimethylamine:corrinoid methyltransferase; pyrrolysine-containing	MTMRGIHAGSRRLEGIGLNMFTEDELYEIHLATLDVLWDVGCKVESEEAIEIFDGAGCTIDKEKNIVKIPAYLVEDALRSIPKTFRACGRNPENDWINEHNRPGFVNFGEAVQMIDPYTKELRKAKRADVDNVTKVCEYLDEIIIFERALAPSEVDPDVAQVHIADSFYNNCTKHAYIGMIRPENMRAVAKMGYVVAGGEDKFRARPLFSQSTDPVSPLVHSKGATDTLIQAIRLGVPAKINSMGLCGGTTCVNLASTLVTHNAEMLSMFVLGQLVKRGSTLVYGTSTTMMDLRTTQACVGTPELALFSAACAKMAQFYQVPVWVAGG	.	.	.	MTTB superfamily	.	.	Trimethylamine methyltransferase (MTTB)	MTTB
60105	DHBM_v1_60105|ID:76011744|_Trimethylamine:corrinoid_methyltransferase	MRFDYFSDNELDQVHEATLEILKTIGIRTTSERFKKLLLDNGCQESGDRILFTQEVIDRGMSTPPRSFNIYGRDEKNVVEFGKNKAYAQTCVGTPSIMDLETNQKRDCMVQDLADFCRLADGLEFIHLVSPVFPRDVSQDVIVTVETATMLRNSTKPLRICAESSHEMKSILEVLTAAAGGKKELQEKPLAYIEVSPISPLEYGFHPAEALIDIVESGLPLGVIPCPMMGATGPMTLVGCVAQHNAEILAGVIASQLIKPGSPVIMSPRVTFMDMSSGVGLWAMPEMGLAAAASIQMARHYGIPSTATGYSGAGKIADAQSSYEHLYNALLPALIGTDILAAAGSLDNCLTSCFAMLVLDNELSSVIQRTVRGPIVSEDTLAVKVIGEVISQGMTFLEH…	Trimethylamine:corrinoid methyltransferase; pyrrolysine-containing	MRFDYFSDNELDQVHEATLEILKTIGIRTTSERFKKLLLDNGCQESGDRILFTQEVIDRGMSTPPRSFNIYGRDEKNVVEFGKNKAYAQTCVGTPSIMDLETNQKRDCMVQDLADFCRLADGLEFIHLVSPVFPRDVSQDVIVTVETATMLRNSTKPLRICAESSHEMKSILEVLTAAAGGKKELQEKPLAYIEVSPISPLEYGFHPAEALIDIVESGLPLGVIPCPMMGATGPMTLVGCVAQHNAEILAGVIASQLIKPGSPVIMSPRVTFMDMSSGVGLWAMPEMGLAAAASIQMARHYGIPSTATGYSGAGKIADAQSSYEHLYNALLPALIGTDILAAAGSLDNCLTSCFAMLVLDNELSSVIQRTVRGPIVSEDTLAVKVIGEVISQGMTFLEH…	.	.	.	MTTB superfamily	.	.	PFAM Trimethylamine methyltransferase (MTTB)	MTTB
60116	DHBM_v1_60116|ID:76011755|_Trimethylamine_methyltransferase	MGFNPYAGQNLLNGFGLHVLSDDELYAIHCATLHVLQHTGIRILSQEAQDIYDGGGAIVDRMNNMVKIPGYLVEDAIASAPKTLLLAGRNPKNDFVLEGSKVGFTNFGEGVMIIDPYTRKYRKTTKKDTGDIARVCDALDCVDVHERAVSAQDVPAQVAPLHEVEVNFTNTSKHLFQGCGGVENLRKIIDMASAVVGGRDKLRERPIYSCITCPVSPLQLVPESTDVIIECAREGIPMNILSMALAGGTSPVTLSGTLVTHNAEVLGGIVLSQLSKKGAPVIYGSSTTIMDMKHTTSPVGCPELGMINAAVAKMAQYYLLPSWVAGG*	Trimethylamine:corrinoid methyltransferase; pyrrolysine-containing	MGFNPYAGQNLLNGFGLHVLSDDELYAIHCATLHVLQHTGIRILSQEAQDIYDGGGAIVDRMNNMVKIPGYLVEDAIASAPKTLLLAGRNPKNDFVLEGSKVGFTNFGEGVMIIDPYTRKYRKTTKKDTGDIARVCDALDCVDVHERAVSAQDVPAQVAPLHEVEVNFTNTSKHLFQGCGGVENLRKIIDMASAVVGGRDKLRERPIYSCITCPVSPLQLVPESTDVIIECAREGIPMNILSMALAGGTSPVTLSGTLVTHNAEVLGGIVLSQLSKKGAPVIYGSSTTIMDMKHTTSPVGCPELGMINAAVAKMAQYYLLPSWVAGGXADSKIPDAQAAHEKTLTAILPALAGANLIYGLGMLELGMTFDYAQLLIDNEIARMVKKSVGGINVNSEELA…	.	.	.	MTTB superfamily	.	.	Trimethylamine methyltransferase (MTTB)	MTTB
60175	DHBM_v1_60175|ID:76011814|mtgB|_Glycine_betaine_methyltransferase	MIPKFDVLTKEEVSQIHEKTMEILETVGVEFTYDPAIAIFKEWGQRIEGHRVYFQRSFVEEMVQKAPASFTLHARNPEKNVQCNHRDIIFTPSYGPPYIYEANGNRRYSNMNDYDNIVKLAGASTNIQATGGNVCEPNDVPDEIKHLKMIYSHIKNADKNFMGSAYGEMGAQDSIEMASMLFGGRDILKKNPALITLINSITPLKYDDRMLAAMMTYAAAGQVNLISSLVMSGSTGPATMAGTITLQNAEVLAGIVLTQCINPGAPVIYGSTSGPADMRTVSLSIGNAETALYTAASAQMARFYGVPSRGGGGLNDSKTVDAQAGYEAMMVLMSAAISGINYVLHAAGIMHYYTAFSFEKFVMDDEIAGMVLKYRKGYDFSDEMFALNDIKEVGPGGHF…	Trimethylamine methyltransferase family protein	MIPKFDVLTKEEVSQIHEKTMEILETVGVEFTYDPAIAIFKEWGQRIEGHRVYFQRSFVEEMVQKAPASFTLHARNPEKNVQCNHRDIIFTPSYGPPYIYEANGNRRYSNMNDYDNIVKLAGASTNIQATGGNVCEPNDVPDEIKHLKMIYSHIKNADKNFMGSAYGEMGAQDSIEMASMLFGGRDILKKNPALITLINSITPLKYDDRMLAAMMTYAAAGQVNLISSLVMSGSTGPATMAGTITLQNAEVLAGIVLTQCINPGAPVIYGSTSGPADMRTVSLSIGNAETALYTAASAQMARFYGVPSRGGGGLNDSKTVDAQAGYEAMMVLMSAAISGINYVLHAAGIMHYYTAFSFEKFVMDDEIAGMVLKYRKGYDFSDEMFALNDIKEVGPGGHF…	.	.	.	MTTB superfamily	.	.	PFAM Trimethylamine methyltransferase (MTTB)	MTTB
70101	DHBM_v1_70101|ID:76011921|panB|_ketopantoate_hydroxymethyltransferase	MNDKFTTQSFAAAKQKGEKITVLTAYDYSMAQILDGCGIDAILVGDSLGMVVQGKESTMEVTMDEMIYHCKCVARGTKHAMLVGDLPFLTYQINREEAVRNAGRFIQEGKMNSVKLEGGKIIADTVRTIVRAQIPVMGHIGLTPQSVNVFGGFKVQGKEEGAAQALIEDALALEEAGAFAMVLEAVPEDLARIITEKVTIPTIGIGSGRYCDGQVLVVNDILGMYSDLTPKFVKKYANLKNSIVDAVGGYISDVKTEQFPEKQHTFSISDDVLEKLY*	3-methyl-2-oxobutanoate hydroxymethyltransferase (EC 2.1.2.11)	MNDKFTTQSFAAAKQKGEKITVLTAYDYSMAQILDGCGIDAILVGDSLGMVVQGKESTMEVTMDEMIYHCKCVARGTKHAMLVGDLPFLTYQINREEAVRNAGRFIQEGKMNSVKLEGGKIIADTVRTIVRAQIPVMGHIGLTPQSVNVFGGFKVQGKEEGAAQALIEDALALEEAGAFAMVLEAVPEDLARIITEKVTIPTIGIGSGRYCDGQVLVVNDILGMYSDLTPKFVKKYANLKNSIVDAVGGYISDVKTEQFPEKQHTFSISDDVLEKLY	.	.	.	panB	.	.	Catalyzes the reversible reaction in which hydroxymethyl group from 5,10-methylenetetrahydrofolate is transferred onto alpha-ketoisovalerate to form ketopantoate	Pantoate_transf
60164	DHBM_v1_60164|ID:76011803|pcm|_Protein-L-isoaspartate_O-methyltransferase	MNYHDLLAFYGTLDRSYFIDNENKKYAHMDQALPIGHEQTISQPSLVLKMTEELNPDKTCKVLEIGTGSGYQTALLAEFSQTVFTMERIKELSEKAMERLGKLGYSNIFFAIGDGSEGWKEHAPYDRIMVTAAAEKIPDELVNQLKPGGRMIIPVGPQGNQELKLITKDSDGTMHDETLLRVTFVEMKGKYGWESSAKKDK*	Protein-L-isoaspartate O-methyltransferase (EC 2.1.1.77)	MNYHDLLAFYGTLDRSYFIDNENKKYAHMDQALPIGHEQTISQPSLVLKMTEELNPDKTCKVLEIGTGSGYQTALLAEFSQTVFTMERIKELSEKAMERLGKLGYSNIFFAIGDGSEGWKEHAPYDRIMVTAAAEKIPDELVNQLKPGGRMIIPVGPQGNQELKLITKDSDGTMHDETLLRVTFVEMKGKYGWESSAKKDK	.	.	.	Pcm	.	.	Catalyzes the methyl esterification of L-isoaspartyl residues in peptides and proteins that result from spontaneous decomposition of normal L-aspartyl and L-asparaginyl residues. It plays a role in the repair and or degradation of damaged proteins	PCMT
20063	DHBM_v1_20063|ID:76010040|cbiL|_putative_cobalt-precorrin-2_C(20)-methyltransferase	VAKFYGIGVGPGDPELLTIKAAKILKEIDVLILPESRSGKENIAYEIAADHINSAAKLISMEFPMVTDKKIIDQAGKMAAEVVERNVLAGLNTAFITLGDPSIYSTYHYILKHLSRDVQVETVPGITSFSAAAAQTNRSLVEGDEILSIIPATSSKDLMEKALEATKSAVFMKVYNQKDKVRDILKEFQMTESSVLVQRSSFKDSTVDYDIESGLARDKQYLSIILSRKES*	Cobalt-precorrin-2 C20-methyltransferase (EC 2.1.1.130)	MAKFYGIGVGPGDPELLTIKAAKILKEIDVLILPESRSGKENIAYEIAADHINSAAKLISMEFPMVTDKKIIDQAGKMAAEVVERNVLAGLNTAFITLGDPSIYSTYHYILKHLSRDVQVETVPGITSFSAAAAQTNRSLVEGDEILSIIPATSSKDLMEKALEATKSAVFMKVYNQKDKVRDILKEFQMTESSVLVQRSSFKDSTVDYDIESGLARDKQYLSIILSRKES	.	173	4.84513e+07	Precorrin_2_C20_MT	.	.	PFAM Uroporphyrin-III C tetrapyrrole (Corrin Porphyrin) methyltransferase	TP_methylase
20060	DHBM_v1_20060|ID:76010037|_Cobalt-precorrin-3b_C17-methyltransferase	MKGKIFVVGLGPGDPGNMTPRALQAIESCQVLVGYTVYIEQVQELSAGKEIIKKGMGQEIERGRIAVEKAAAGNTVGVVCSGDGGAYGMAGLILELLKDHPARVDIAWEVIPGITAALSCSSLLGAPIVEDFCTISLSDYMTPWEKIITRLEKACEGDFTLAIYNPRSLARPDYLGLAMDVIKKHRTEDTPVGIVRNAYREDQSIILTTLKEFDPEVVDMFCTIIVGNSRTYIANGVMITPRGYRI*	Cobalt-precorrin-3b C17-methyltransferase	MKGKIFVVGLGPGDPGNMTPRALQAIESCQVLVGYTVYIEQVQELSAGKEIIKKGMGQEIERGRIAVEKAAAGNTVGVVCSGDGGAYGMAGLILELLKDHPARVDIAWEVIPGITAALSCSSLLGAPIVEDFCTISLSDYMTPWEKIITRLEKACEGDFTLAIYNPRSLARPDYLGLAMDVIKKHRTEDTPVGIVRNAYREDQSIILTTLKEFDPEVVDMFCTIIVGNSRTYIANGVMITPRGYRI	.	80	1.31824e+08	Precorrin_3B_C17_MT	.	.	precorrin-3B C17-methyltransferase	TP_methylase
20062	DHBM_v1_20062|ID:76010039|cbiF|_Cobalt-precorrin-4_C(11)-methyltransferase	MVYFIGAGPGDIELITVKGMKLLQKADVVIYTGSLVSGNILDYCKEGVTIYNSASMSLPEVIDAIQEGIDQGKMVVRLHTGDPSIYGAIREQMDELDKRGIDFEIIPGVSSFVAAASRVKAEFTLPGVSQTIIITRKEGRTGTSEGGKISELAKHRASMAIFLSVQSISQVVEELLEGYNENTPVAVVYKATWPEEKIIRGTLKDIAEKVGDEKINRHAQILVGDFMGSQYELSKLYDSSFSHMYRSGKE*	Cobalt-precorrin-4 C11-methyltransferase (EC 2.1.1.133)	MVYFIGAGPGDIELITVKGMKLLQKADVVIYTGSLVSGNILDYCKEGVTIYNSASMSLPEVIDAIQEGIDQGKMVVRLHTGDPSIYGAIREQMDELDKRGIDFEIIPGVSSFVAAASRVKAEFTLPGVSQTIIITRKEGRTGTSEGGKISELAKHRASMAIFLSVQSISQVVEELLEGYNENTPVAVVYKATWPEEKIIRGTLKDIAEKVGDEKINRHAQILVGDFMGSQYELSKLYDSSFSHMYRSGKE	.	327	1.45737e+07	Precorrin-4_C11-MT	.	.	Precorrin-4 C(11)-methyltransferase	TP_methylase
20065	DHBM_v1_20065|ID:76010042|_Precorrin-6y_C5,15-methyltransferase_(Decarboxylating)_subunit_CbiE	MNKVCIAGIGPGSLAYVTPAALEAIQNCDLLVGGKRNLDSFRHLEKETYEFKSSLEDLYLFVERERCQRRICVIVSGDPGFFSLLDFFLKKLEKDALEVIPGISSFQYLFAKMAKPWKDFALCSMHGRDTDLIQKLTEKDGVFLLTDRVNNPGIIADFLLEHGFNDYVMTVGENLSYPEERIVSGKPKGIIKDHFSNLCVVVIEKDGME*	Cobalt-precorrin-6y C5-methyltransferase (EC 2.1.1.-)	MNKVCIAGIGPGSLAYVTPAALEAIQNCDLLVGGKRNLDSFRHLEKETYEFKSSLEDLYLFVERERCQRRICVIVSGDPGFFSLLDFFLKKLEKDALEVIPGISSFQYLFAKMAKPWKDFALCSMHGRDTDLIQKLTEKDGVFLLTDRVNNPGIIADFLLEHGFNDYVMTVGENLSYPEERIVSGKPKGIIKDHFSNLCVVVIEKDGME	.	590	3.0124e+06	Precorrin-6Y-MT	.	.	Precorrin-6y C5,15-methyltransferase (Decarboxylating), CbiE subunit	TP_methylase
10608	DHBM_v1_10608|ID:76009709|rsmH|_16S_rRNA_m4C1402_methyltransferase	MTGGLVVEFYHIPVLLEECMEGLKLTSSGIYVDCTMGGAGHSREILKRTSPEGRLIAVDQDETAVLAGRERLKEYGDRVTVVHDNFGNIKNILRKLQIDAVDGFLFDVGVSSYQLDNPERGFSYMEDAPLDMRMDKEHQRLTAEELVNSASVEELSRIIFTYGEERWAKRIAQFIGEFRQTNRITSTGELVAIIKKAIPAGARKEGPHPAKRTFQALRIAINNELEILESVVADATIFLRPGGRICVITFHSLEDRIIKKEFQKLTGACTCPPGMPMCVCGHERLLKIITRKPILPSEKEINENPRARSAKLRIAERVLNDRKEE*	rRNA small subunit methyltransferase H	MTGGLVVEFYHIPVLLEECMEGLKLTSSGIYVDCTMGGAGHSREILKRTSPEGRLIAVDQDETAVLAGRERLKEYGDRVTVVHDNFGNIKNILRKLQIDAVDGFLFDVGVSSYQLDNPERGFSYMEDAPLDMRMDKEHQRLTAEELVNSASVEELSRIIFTYGEERWAKRIAQFIGEFRQTNRITSTGELVAIIKKAIPAGARKEGPHPAKRTFQALRIAINNELEILESVVADATIFLRPGGRICVITFHSLEDRIIKKEFQKLTGACTCPPGMPMCVCGHERLLKIITRKPILPSEKEINENPRARSAKLRIAERVLNDRKEE	.	.	.	PRK00050	.	.	Specifically methylates the N4 position of cytidine in position 1402 (C1402) of 16S rRNA	Methyltransf_5
120050	DHBM_v1_120050|ID:76012398|_Methylated-DNA--protein-cysteine_methyltransferase	VKNIFYYLTEIGQIGIGANETAITDVFFDGETISGDQNVMETPLIQKASLQIKEYLEGKRSAFDVPLALEGTEFQLAAWHALQTIPYGETRSYKEMAAQIGNPKACRAIGRANNRNPIAIIIPCHRVIGANGKLVGYGGGLPIKERLLQLEKENKENLSFEAGVYREMKL*	Methylated-DNA--protein-cysteine methyltransferase (EC 2.1.1.63)	MKNIFYYLTEIGQIGIGANETAITDVFFDGETISGDQNVMETPLIQKASLQIKEYLEGKRSAFDVPLALEGTEFQLAAWHALQTIPYGETRSYKEMAAQIGNPKACRAIGRANNRNPIAIIIPCHRVIGANGKLVGYGGGLPIKERLLQLEKENKENLSFEAGVYREMKL	.	.	.	PRK00901 superfamily	.	.	Involved in the cellular defense against the biological effects of O6-methylguanine (O6-MeG) and O4-methylthymine (O4-MeT) in DNA. Repairs the methylated nucleobase in DNA by stoichiometrically transferring the methyl group to a cysteine residue in the enzyme. This is a suicide reaction the enzyme is irreversibly inactivated	DNA_binding_1,Methyltransf_1N
10851	DHBM_v1_10851|ID:76009952|trmFO|_tRNA:m(5)U-54_methyltransferase	MPEITIIGAGLAGAEAAWQAAERGAAVKLIEMRPEKKSPVHHSGDFAELVCSNSLRAVNIENAVGLLKEEMRRCRSLIMTSADQHRVPAGGALAVDREGFAHTITEKIENHPRITVMRQETQTIPGEGIVILASGPLTSAPLAREIGKFLGTDYLYFHDAVAPIVTLASVNQEIVFRASRYGKGEDDYLNCPMTEEEYDRFYEALINGEVHAAHEFEQENEHIENEQIEQIKNEQAEKIENEQHEQHEQLNHDINGYEPIKAGVKEKYFEGCMPVEEMARRGRKTLAFGPLKPVGLTDPRTGKRPYAVVQLRQDNAAATLYNLVGFQTHLRWDEQRRIFSMIPGLAEAEFVRYGVMHRNTYINSPQVLLPTLQSKKDPRIFFAGQITGVEGYVESAAAG…	tRNA:m(5)U-54 MTase gid	MPEITIIGAGLAGAEAAWQAAERGAAVKLIEMRPEKKSPVHHSGDFAELVCSNSLRAVNIENAVGLLKEEMRRCRSLIMTSADQHRVPAGGALAVDREGFAHTITEKIENHPRITVMRQETQTIPGEGIVILASGPLTSAPLAREIGKFLGTDYLYFHDAVAPIVTLASVNQEIVFRASRYGKGEDDYLNCPMTEEEYDRFYEALINGEVHAAHEFEQENEHIENEQIEQIKNEQAEKIENEQHEQHEQLNHDINGYEPIKAGVKEKYFEGCMPVEEMARRGRKTLAFGPLKPVGLTDPRTGKRPYAVVQLRQDNAAATLYNLVGFQTHLRWDEQRRIFSMIPGLAEAEFVRYGVMHRNTYINSPQVLLPTLQSKKDPRIFFAGQITGVEGYVESAAAG…	.	694	1.5166e+06	PRK05335	.	.	Catalyzes the folate-dependent formation of 5-methyl- uridine at position 54 (M-5-U54) in all tRNAs	GIDA
60146	DHBM_v1_60146|ID:76011785|acsE|_5-methyltetrahydrofolate:corrinoid/iron-sulfur_protein_co-methyltransferase	MIIIGERINGMFKDIGEAVATKNPKPLQEWAIKQKEGGAHYLDLNTGPSCDDRVAGMKWMVEVVQEVSDLPLVLDSTNFDAIEAGLKLCKKPAMINSCPAERPKIERVFPMAVEHNAQIIGLTMNEKGIPKNADARVALAMELVAAADEFGLPMEDLFIDPLILPVNVAQDHVPEVLEAIRQIKFLADPAPRTVLGLSNVSQKSPDRPLLNRVYLAMAAACGLDAAIADANDDSLMETAASVEILLKQAIYCDSYVKVYRTR*	5-methyltetrahydrofolate:corrinoid iron-sulfur protein methyltransferase	MIIIGERINGMFKDIGEAVATKNPKPLQEWAIKQKEGGAHYLDLNTGPSCDDRVAGMKWMVEVVQEVSDLPLVLDSTNFDAIEAGLKLCKKPAMINSCPAERPKIERVFPMAVEHNAQIIGLTMNEKGIPKNADARVALAMELVAAADEFGLPMEDLFIDPLILPVNVAQDHVPEVLEAIRQIKFLADPAPRTVLGLSNVSQKSPDRPLLNRVYLAMAAACGLDAAIADANDDSLMETAASVEILLKQAIYCDSYVKVYRTR	.	13	6.11948e+08	PRK07535	.	.	PFAM Pterin binding enzyme	Pterin_bind
20134	DHBM_v1_20134|ID:76010111|_Methyltransferase	MANFESLSQSVIAGKESQVKEQTQALIDAGTDPLEIINQGLIAGMNVVGARFKNGEMFVPEVLMSAKSMSSGIELVKPLIADSDMPNKGTVIIGTVKGDLHDIGKNLVAMMLESGGFKVINLGIDISPEKFVEGAKEYNTDIIAMSALLTTTMLHMKDTIELVKEEGLKVKCIIGGAPISQDFADEIGADGFAPDAASATDLCGKLMA*	5-methyltetrahydrofolate--homocysteine methyltransferase (EC 2.1.1.13)	MANFESLSQSVIAGKESQVKEQTQALIDAGTDPLEIINQGLIAGMNVVGARFKNGEMFVPEVLMSAKSMSSGIELVKPLIADSDMPNKGTVIIGTVKGDLHDIGKNLVAMMLESGGFKVINLGIDISPEKFVEGAKEYNTDIIAMSALLTTTMLHMKDTIELVKEEGLKVKCIIGGAPISQDFADEIGADGFAPDAASATDLCGKLMA	.	14	5.74037e+08	PRK07535	.	.	TIGRFAM methyltransferase cognate corrinoid proteins, Methanosarcina family	B12-binding,B12-binding_2
10654	DHBM_v1_10654|ID:76009755|_5-methyltetrahydrofolate--homocysteine_methyltransferase	LIVIGELINSTRREIKNAIEERNTALIQEIAKKQVEAGADYLDVNAGAFVDDEIDHLLWLIDVVQAVTDVPLAIDSADPEAIEAGLKAHKGASPMINSVTAEVEKFEAILPLIKQYNAKTIALCLNDDGMPSTADERLAIVKWFCDRFTKEGIPLSDVFLDPLVKPVSVNGSFGNEVLNTLDAINKQYPDIHTTCGLSNVSFGLPVRKLLNQAFFVMCISRGMDSVIIDPLDQGIMSLMYASEVLVDRDEKCAKYLKAVRDGVVSA*	5-methyltetrahydrofolate--homocysteine methyltransferase (EC 2.1.1.13)	MIVIGELINSTRREIKNAIEERNTALIQEIAKKQVEAGADYLDVNAGAFVDDEIDHLLWLIDVVQAVTDVPLAIDSADPEAIEAGLKAHKGASPMINSVTAEVEKFEAILPLIKQYNAKTIALCLNDDGMPSTADERLAIVKWFCDRFTKEGIPLSDVFLDPLVKPVSVNGSFGNEVLNTLDAINKQYPDIHTTCGLSNVSFGLPVRKLLNQAFFVMCISRGMDSVIIDPLDQGIMSLMYASEVLVDRDEKCAKYLKAVRDGVVSA	.	.	.	PRK07535	.	.	PFAM Pterin binding enzyme	Pterin_bind
20140	DHBM_v1_20140|ID:76010117|_Methyltransferase_domain-containing_protein	MSMEDIISKWQLKVKNKQASIDMWNSRAPGFEKNKSSSLEESSFLQLLETYKMLNPDASVLDVGCGTGSYTTAIARKCKDAIGLDFSPEMIEIAKRKAADERINNVEFRSADWHEIDLSEAGLEKRFDLVIARMTPAVQSAVTFQKLSLASKGWCVLSKATRRVDPVSDAVKKLVGIEERRESDLDIVYAFELLWYQGLQPRFEYEEQHWHLENTPEEAYDLYINRVKTYRDITSDEEQEIKDYLQSIKMNGLICEDIDTTITTLYWHV*	hypothetical protein	MSMEDIISKWQLKVKNKQASIDMWNSRAPGFEKNKSSSLEESSFLQLLETYKMLNPDASVLDVGCGTGSYTTAIARKCKDAIGLDFSPEMIEIAKRKAADERINNVEFRSADWHEIDLSEAGLEKRFDLVIARMTPAVQSAVTFQKLSLASKGWCVLSKATRRVDPVSDAVKKLVGIEERRESDLDIVYAFELLWYQGLQPRFEYEEQHWHLENTPEEAYDLYINRVKTYRDITSDEEQEIKDYLQSIKMNGLICEDIDTTITTLYWHV	.	531	4.42691e+06	PRK08645 superfamily	.	.	Methyltransferase domain	Methyltransf_31
30187	DHBM_v1_30187|ID:76010781|prmC|_Release_factor_glutamine_methyltransferase	VIDKPGLKIAEWLSWGDKMLQEAGLENSRCEAELLLAAVLEISFTLLLTRLQEEINPLQGKAFQKLILQRQNLEPLQYLTGVQNFMSLDFEVNEAVLIPRWDTERLVELALEQLKDNSAPLVADVGTGSGAIIVSLAKYLQRGHFFAIDISPEALQVAERNARRHGLAEEITFLIGDLLEPLLTPAGDGRMKFDLVVSNPPYIPIAEIYSLPSDVQKEPHLALAGGEDGLSYYRRILPQVKEILKPGGQVLLEIGWNQGEDVCALCRSNGFVNISVTRDFGGRDRVVSASFRG*	Protein-N(5)-glutamine methyltransferase PrmC, methylates polypeptide chain release factors RF1 and RF2	MIDKPGLKIAEWLSWGDKMLQEAGLENSRCEAELLLAAVLEISFTLLLTRLQEEINPLQGKAFQKLILQRQNLEPLQYLTGVQNFMSLDFEVNEAVLIPRWDTERLVELALEQLKDNSAPLVADVGTGSGAIIVSLAKYLQRGHFFAIDISPEALQVAERNARRHGLAEEITFLIGDLLEPLLTPAGDGRMKFDLVVSNPPYIPIAEIYSLPSDVQKEPHLALAGGEDGLSYYRRILPQVKEILKPGGQVLLEIGWNQGEDVCALCRSNGFVNISVTRDFGGRDRVVSASFRG	.	.	.	PRK09328	.	.	Methylates the class 1 translation termination release factors RF1 PrfA and RF2 PrfB on the glutamine residue of the universally conserved GGQ motif	MTS,Methyltransf_31
20199	DHBM_v1_20199|ID:76010176|_Hcy-binding_domain-containing_protein	MDFLSFIKTKQPVIFDGGMGTQLARYGLELSGGVNNLIHPETVLKVHQDYVSSGADVITANTFTMNPIYLKTHNVQVDMAEVNQAGVQLAKRSGARFILGDMGPTGQLMVPFGPYTEEEIITGYQAQGRVLAEAGVDGFIIETMMDLKEALCALKACKEVSRLPVVVSFTLSSKDSGGRTMMGQTLAECAAAVEQAGGDVIGTNCGDLDPEEIADIIAELREKTTLPILAMPNAGKPKLVKGETIYDMTPEVFAQGVLKCFQEGASLVGGCCGTTPEHIKALTELFATR*	5-methyltetrahydrofolate--homocysteine methyltransferase (EC 2.1.1.13)	MDFLSFIKTKQPVIFDGGMGTQLARYGLELSGGVNNLIHPETVLKVHQDYVSSGADVITANTFTMNPIYLKTHNVQVDMAEVNQAGVQLAKRSGARFILGDMGPTGQLMVPFGPYTEEEIITGYQAQGRVLAEAGVDGFIIETMMDLKEALCALKACKEVSRLPVVVSFTLSSKDSGGRTMMGQTLAECAAAVEQAGGDVIGTNCGDLDPEEIADIIAELREKTTLPILAMPNAGKPKLVKGETIYDMTPEVFAQGVLKCFQEGASLVGGCCGTTPEHIKALTELFATR	.	277	2.19801e+07	PRK11713	.	.	MeTHIonine synthase	B12-binding,B12-binding_2,Pterin_bind,S-methyl_trans
10005	DHBM_v1_10005|ID:76009106|radA|_DNA_repair_protein;_6-O-methylguanine-DNA_methyltransferase	MKEATVLAKSKRIFVCRECGHDSVKWQGKCPGCGAWNTMDEEIIAPKKTQTAGFERNTSAAGPMPITHVQTKEEDRLLLDNEELKGVLGGGIVPGSLILVGGEPGIGKSTLLLQVAYEVAIKYGKVLYVSGEESAHQIKMRAERLGTIHPNILLLTETNMEQVLIYAQKEAPVLMIIDSIQTAYLPEISAAPGSVTQVRQCAAEAMGFAKGSGLALVLVGHVTKEGMLAGPRVLEHMVDTVLYFEGERQNSFRILRAIKNRFGSTNEIAVFDMQHQGLVSVSNLSQLFLSQRPQGVSGSVVFSTMQGTRPVLLEVQALSASTSFGNPRRLTSGVDYNKTLIILAVLDKIVGMHLGSQDIYVNIAGGVKIDDPAADLAIAVAVASSFRDQEIDGHTVVMG…	DNA repair protein RadA	MKEATVLAKSKRIFVCRECGHDSVKWQGKCPGCGAWNTMDEEIIAPKKTQTAGFERNTSAAGPMPITHVQTKEEDRLLLDNEELKGVLGGGIVPGSLILVGGEPGIGKSTLLLQVAYEVAIKYGKVLYVSGEESAHQIKMRAERLGTIHPNILLLTETNMEQVLIYAQKEAPVLMIIDSIQTAYLPEISAAPGSVTQVRQCAAEAMGFAKGSGLALVLVGHVTKEGMLAGPRVLEHMVDTVLYFEGERQNSFRILRAIKNRFGSTNEIAVFDMQHQGLVSVSNLSQLFLSQRPQGVSGSVVFSTMQGTRPVLLEVQALSASTSFGNPRRLTSGVDYNKTLIILAVLDKIVGMHLGSQDIYVNIAGGVKIDDPAADLAIAVAVASSFRDQEIDGHTVVMG…	.	.	.	PRK11823	.	.	DNA-dependent ATPase involved in processing of recombination intermediates, plays a role in repairing DNA breaks. Stimulates the branch migration of RecA-mediated strand transfer reactions, allowing the 3' invading strand to extend heteroduplex DNA faster. Binds ssDNA in the presence of ADP but not other nucleotides, has ATPase activity that is stimulated by ssDNA and various branched DNA structu…	AAA_25,ATPase,ChlI,Lon_C
10801	DHBM_v1_10801|ID:76009902|rlmN|_23S_rRNA_m2A2503_methyltransferase_and_tRNA_A37_C2_methyltransferase	MLDLLGADLADLENLTNELNLPRFRAKQLFHWVHRQGVTAIGEMSNIPGKLQEILSEKAFITRPKLITTSKSKKGDTIKFLLKFSDGVMVETVLMTYERTASRDRNTVCVSTQAGCAMGCVFCATGMDRMERNLTAGEIMAQVWTAQRYCREYKLDQVTNVVYMGMGEPLANLPVVLKSIHLLNHPEGLGIGMRRMTISTCGLVPQIYQLADAALPVTLAVSLHAPDNEGRSSLMPINKKYPLEEVLKAADYYAEKTGRRVTYEYALFRGVNDSEEDGAKLCRLMHNRLANVNIIPSNEVPESGFQSPEPEVLAKFVQKLAACGVNAVVREEKGGDINAACGQLRRRIRGK*	Ribosomal RNA large subunit methyltransferase N (EC 2.1.1.-)	MLDLLGADLADLENLTNELNLPRFRAKQLFHWVHRQGVTAIGEMSNIPGKLQEILSEKAFITRPKLITTSKSKKGDTIKFLLKFSDGVMVETVLMTYERTASRDRNTVCVSTQAGCAMGCVFCATGMDRMERNLTAGEIMAQVWTAQRYCREYKLDQVTNVVYMGMGEPLANLPVVLKSIHLLNHPEGLGIGMRRMTISTCGLVPQIYQLADAALPVTLAVSLHAPDNEGRSSLMPINKKYPLEEVLKAADYYAEKTGRRVTYEYALFRGVNDSEEDGAKLCRLMHNRLANVNIIPSNEVPESGFQSPEPEVLAKFVQKLAACGVNAVVREEKGGDINAACGQLRRRIRGK	.	.	.	PRK14454 superfamily	.	.	Specifically methylates position 2 of adenine 2503 in 23S rRNA and position 2 of adenine 37 in tRNAs	Fer4_14,Radical_SAM
10800	DHBM_v1_10800|ID:76009901|_Ribosomal_RNA_small_subunit_methyltransferase_B	MTKTEKTGPSPRETALLILYQVAEKGAFANLELNKVLNRGTYRGLDRSFITELVYGTIRMQGRIDYILGLFIKKPLNTLPLWILLILRLGVYQIMFLDKVPERAAVNESVKLAKKYGHAGTVKLVNGVLRNITRQKDQIVYPSLEQDPVNHIALLYSHPQWMVEGWLEQFGREETLELCAWNNTSPQVTLRTNTLKTTREGLLLRLKEEGVASRPGRFVPESIILEEVTAIASLPSYQEGLFQVQDEGSMLVAHVLQPSPGSRMLDLCAAPGGKTTHVAQLMKNQGEIKAFDLYPHKLSLIDESCKRLGITIVETAVQDGTQLPDSLTHWADYCLVDAPCSGLGVLRRRPDARWNKEKGDIGALAAIQKKLLSAAAKTVKPGGILVYSTCTITPEENEA…	Ribosomal RNA small subunit methyltransferase B (EC 2.1.1.-)	MTKTEKTGPSPRETALLILYQVAEKGAFANLELNKVLNRGTYRGLDRSFITELVYGTIRMQGRIDYILGLFIKKPLNTLPLWILLILRLGVYQIMFLDKVPERAAVNESVKLAKKYGHAGTVKLVNGVLRNITRQKDQIVYPSLEQDPVNHIALLYSHPQWMVEGWLEQFGREETLELCAWNNTSPQVTLRTNTLKTTREGLLLRLKEEGVASRPGRFVPESIILEEVTAIASLPSYQEGLFQVQDEGSMLVAHVLQPSPGSRMLDLCAAPGGKTTHVAQLMKNQGEIKAFDLYPHKLSLIDESCKRLGITIVETAVQDGTQLPDSLTHWADYCLVDAPCSGLGVLRRRPDARWNKEKGDIGALAAIQKKLLSAAAKTVKPGGILVYSTCTITPEENEA…	.	.	.	PRK14902	.	.	Specifically methylates the cytosine at position 967 (m5C967) of 16S rRNA	Methyltr_RsmB-F,Methyltr_RsmF_N,NusB
20250	DHBM_v1_20250|ID:76010227|_Ribosomal_RNA_small_subunit_methyltransferase_E	MHRFFVSPTQIMDELITITGSDVHHINRVLRLNPGDRMIVTDGAGTEYLAEIISSSPQSVEAKILERVSSSQEPPVDVFLLQGIPKGEKMELIIQKCTEIGIKKLIPVQMKRTIVKLSSEKEEKRRERWQRVAAEAAKQSQRSVVPPILPISDLVAALRQLPPETTLIMPWEEERQSGLKDYFRSYPQITGPFALLIGPEGGISSEEAELAMEWGAHKVSLGPRILRTETAGFVALSIILYELGDLGGKRNQ*	Ribosomal RNA small subunit methyltransferase E (EC 2.1.1.-)	MHRFFVSPTQIMDELITITGSDVHHINRVLRLNPGDRMIVTDGAGTEYLAEIISSSPQSVEAKILERVSSSQEPPVDVFLLQGIPKGEKMELIIQKCTEIGIKKLIPVQMKRTIVKLSSEKEEKRRERWQRVAAEAAKQSQRSVVPPILPISDLVAALRQLPPETTLIMPWEEERQSGLKDYFRSYPQITGPFALLIGPEGGISSEEAELAMEWGAHKVSLGPRILRTETAGFVALSIILYELGDLGGKRNQ	.	.	.	PrmA	.	.	Specifically methylates the N3 position of the uracil ring of uridine 1498 (m3U1498) in 16S rRNA. Acts on the fully assembled 30S ribosomal subunit	Methyltrans_RNA
160008	DHBM_v1_160008|ID:76012563|_Tetrahydromethanopterin_S-methyltransferase_subunit_H	LFKFKAEQKIYQIGNVTIGGQPGQHPTVLMASIFYQGDKLVKDEEKGTFDHEGALGWINKIDDMCKKVKLPLMIDIVGASENAMRAYVEFIGRNTDLPFIIDGTVAKVRIAGVEMAAKLGLQDRAVFDSVNVESKDEELKEVKKHGLKATVVMLNNSKKPTAQGRVDIAEALIERAKSYGFEKLMLDMAVLDIVEPGPAAKAIYMLKDKYGYPAGCSPTHTVITGWKKASMYNKIEVASTKTSMATSLQLLGADFIMYGIKQTEIVPSMAAVDALVAYSCMQHGVRPASHDHPLYHVFK*	N5-methyltetrahydromethanopterin:coenzyme M methyltransferase subunit H (EC 2.1.1.86)	MFKFKAEQKIYQIGNVTIGGQPGQHPTVLMASIFYQGDKLVKDEEKGTFDHEGALGWINKIDDMCKKVKLPLMIDIVGASENAMRAYVEFIGRNTDLPFIIDGTVAKVRIAGVEMAAKLGLQDRAVFDSVNVESKDEELKEVKKHGLKATVVMLNNSKKPTAQGRVDIAEALIERAKSYGFEKLMLDMAVLDIVEPGPAAKAIYMLKDKYGYPAGCSPTHTVITGWKKASMYNKIEVASTKTSMATSLQLLGADFIMYGIKQTEIVPSMAAVDALVAYSCMQHGVRPASHDHPLYHVFK	MecF	89	1.20718e+08	Pterin_binding superfamily	.	.	.	.
80016	DHBM_v1_80016|ID:76011994|_Pterin-binding_protein	METILKSKTKTVTISPDHPFVIIGEKINPTGRKKLTTELENNDMSGVAREAELQVQAGAHVLDVNVGASGIDEAKTMVEAIKIITDITNLPLCFDSAGSHVLEAALKAYEGRALVNSVSGEKEKLDKVLPLIKEYDAAVIALPMDDKGIPHEPEERFAITARIVEAAEKIGIDRKDIIVDCLAMTLSADDQSAKLTLDTMKKVQKELGCNMSLGVSNISYGLPDRDIINSFFLIAAIDSGLTCAIIDPTKEEMKSAIVVAELISGRDKDCLGFLKAYRAKMKKAKQ*	5-methyltetrahydrofolate--homocysteine methyltransferase (EC 2.1.1.13)	MMKKSKKEINFMETILKSKTKTVTISPDHPFVIIGEKINPTGRKKLTTELENNDMSGVAREAELQVQAGAHVLDVNVGASGIDEAKTMVEAIKIITDITNLPLCFDSAGSHVLEAALKAYEGRALVNSVSGEKEKLDKVLPLIKEYDAAVIALPMDDKGIPHEPEERFAITARIVEAAEKIGIDRKDIIVDCLAMTLSADDQSAKLTLDTMKKVQKELGCNMSLGVSNISYGLPDRDIINSFFLIAAIDSGLTCAIIDPTKEEMKSAIVVAELISGRDKDCLGFLKAYRAKMKKAKQ	.	441	7.52672e+06	Pterin_binding superfamily	.	.	CO dehydrogenase/acetyl-CoA synthase delta subunit	B12-binding,B12-binding_2,Pterin_bind
10017	DHBM_v1_10017|ID:76009118|yacO|_Putative_TrmH_family_tRNA/rRNA_methyltransferase_YacO	MMPDYVAGRNSVSEVLKSGRAVNKVFIARGNTEGSIRAIVGMIKERKIPLQEVDKQYLDKLTGERHQGIVAEVAPYEYVEIEDIIAIARDKGEEPLVVILADLEDPHNFGAILRTGEAAGIHGVIIPKRRGVQLNATVAKVSSGAAEYVPVARVANLVQAVEKLKELGLWVTGADMHGEKNLWQADLRGPLALIIGGEGRGIPKLLKEKCDFLTNIPMKGAISSLNASAAAAVLLFEVQRQRSKMEE*	23S rRNA (guanosine-2'-O-) -methyltransferase rlmB (EC 2.1.1.-)	MMPDYVAGRNSVSEVLKSGRAVNKVFIARGNTEGSIRAIVGMIKERKIPLQEVDKQYLDKLTGERHQGIVAEVAPYEYVEIEDIIAIARDKGEEPLVVILADLEDPHNFGAILRTGEAAGIHGVIIPKRRGVQLNATVAKVSSGAAEYVPVARVANLVQAVEKLKELGLWVTGADMHGEKNLWQADLRGPLALIIGGEGRGIPKLLKEKCDFLTNIPMKGAISSLNASAAAAVLLFEVQRQRSKMEE	.	203	3.92409e+07	rRNA_methyl_3 superfamily	.	.	Belongs to the class IV-like SAM-binding methyltransferase superfamily. RNA methyltransferase TrmH family	SpoU_methylase,SpoU_sub_bind
40164	DHBM_v1_40164|ID:76011183|ytqB|_Putative_rRNA_methylase_YtqB	VVIIKNQTVKSAVEWSHQFLAQVLGPGSLVIDATAGNGRDTLFLAGLVGRSGKVYAFDIQEEAIMKTRKLLDDAGMEKQVCLFHQSHERMDEVIGEKVDAVLFNLGYLPGGDIRIITTAGTTLGALEKAALLLKDYGLLVLVVYWGHPGGPAERDAVEGWAADLSPKEWDVMKISFPNHHLAPFVMIMQKKSGEASIQ*	SAM-dependent methyltransferase, MraW methylase family (EC 2.1.1.-)	MIDATAGNGRDTLFLAGLVGRSGKVYAFDIQEEAIMKTRKLLDDAGMEKQVCLFHQSHERMDEVIGEKVDAVLFNLGYLPGGDIRIITTAGTTLGALEKAALLLKDYGLLVLVVYWGHPGGPAERDAVEGWAADLSPKEWDVMKISFPNHHLAPFVMIMQKKSGEASIQ	.	.	.	rRNA_methylase	PRK08317 superfamily	.	Putative rRNA methylase	rRNA_methylase
60091	DHBM_v1_60091|ID:76011730|rsmD|_16S_rRNA_m2G966_methyltransferase	LRVISGEAKGRRLKAPKGFATRPTTDRVKEAIFNVLSAKIPGSAVLDVFAGTGGLGIEALSRGATLAHFIEKNREAASIVQNNLVHTGLSPKAQVLQGDFAFLLARLKERYDLIFLDPPYHQGFVLQAVSLIIKYGLLSEHGVIIIETGSKEKELPQEEELVLVKESVYGDTAVLYYQFR*	16S rRNA (guanine(966)-N(2))-methyltransferase (EC 2.1.1.171) ## SSU rRNA m(2)G966	MRVISGEAKGRRLKAPKGFATRPTTDRVKEAIFNVLSAKIPGSAVLDVFAGTGGLGIEALSRGATLAHFIEKNREAASIVQNNLVHTGLSPKAQVLQGDFAFLLARLKERYDLIFLDPPYHQGFVLQAVSLIIKYGLLSEHGVIIIETGSKEKELPQEEELVLVKESVYGDTAVLYYQFR	.	.	.	RsmD	.	.	Methyltransferase	Cons_hypoth95
20604	DHBM_v1_20604|ID:76010581|rsmI|_16S_rRNA_2'-O-ribose_C1402_methyltransferase	MEQGILYLVGTPIGNLEDISLRALRTLKEVDLIAAEDTRHTRKLLSFYDIHTPLTSYFEHNKMVKGDYLISLLLQGKSLALVSDAGMPGISDPGEEIVRDAISRGVTVCPIPGPSASLSLLVVSGLPTAQFVFEGFLPRGKRERQVRLARLKEETRTMIFYESPYRIIDTLETLKDYLGDDRQGAVGRELTKKFEEVIRGSLGEIIGHFKEHSPKGEFTLILAGGEEKVPEKPERAEIKEELNRLLEEGMTKKEGIKVLAQKYKIPKNEVYTISLEES*	rRNA small subunit methyltransferase I	MEQGILYLVGTPIGNLEDISLRALRTLKEVDLIAAEDTRHTRKLLSFYDIHTPLTSYFEHNKMVKGDYLISLLLQGKSLALVSDAGMPGISDPGEEIVRDAISRGVTVCPIPGPSASLSLLVVSGLPTAQFVFEGFLPRGKRERQVRLARLKEETRTMIFYESPYRIIDTLETLKDYLGDDRQGAVGRELTKKFEEVIRGSLGEIIGHFKEHSPKGEFTLILAGGEEKVPEKPERAEIKEELNRLLEEGMTKKEGIKVLAQKYKIPKNEVYTISLEES	.	.	.	RsmI	.	.	Catalyzes the 2'-O-methylation of the ribose of cytidine 1402 (C1402) in 16S rRNA	TP_methylase
50066	DHBM_v1_50066|ID:76011432|trmL|_tRNA_(cytidine(34)-2'-O)-methyltransferase	VHVVLVEPEIPANTGNISRTCAVTGTSLHLVKPLGFSVDDKHLKRAGLDYWDYLDIYYYESFAELRGKYPQNRFFFATTKADKNYSQVQFQADDFIVFGKETAGLPMTLLKENWDHCIRIPMGKHLRSLNLSNSVAIILYDALRQQGFPQLT*	tRNA (cytidine(34)-2'-O)-methyltransferase (EC 2.1.1.207)	MHVVLVEPEIPANTGNISRTCAVTGTSLHLVKPLGFSVDDKHLKRAGLDYWDYLDIYYYESFAELRGKYPQNRFFFATTKADKNYSQVQFQADDFIVFGKETAGLPMTLLKENWDHCIRIPMGKHLRSLNLSNSVAIILYDALRQQGFPQLT	.	.	.	SpoU-like_TrmL	.	.	Belongs to the class IV-like SAM-binding methyltransferase superfamily. RNA methyltransferase TrmH family. TrmL subfamily	SpoU_methylase
30237	DHBM_v1_30237|ID:76010831|rlmH|_Ribosomal_RNA_large_subunit_methyltransferase_H	VHIKIIAVGKLKEKYLKEGIHEYLKRLTPHAKVEIIEVSDEKTLENASETEIKLIKDKEGERISRHLKEGIYLIALDVRGKNLSSEELAAKIHNLGVQGKSDLTFLIGGSVGLADFLLEQADFRLSFGRMIYPHQLMRLILLEQLYRCFKINAGHPYHK*	LSU m3Psi1915 methyltransferase RlmH	MHIKIIAVGKLKEKYLKEGIHEYLKRLTPHAKVEIIEVSDEKTLENASETEIKLIKDKEGERISRHLKEGIYLIALDVRGKNLSSEELAAKIHNLGVQGKSDLTFLIGGSVGLADFLLEQADFRLSFGRMIYPHQLMRLILLEQLYRCFKINAGHPYHK	.	.	.	SPOUT_MTase	.	.	Specifically methylates the pseudouridine at position 1915 (m3Psi1915) in 23S rRNA	SPOUT_MTase
20087	DHBM_v1_20087|ID:76010064|_Methyltransferase	MANFESLSQSVISGKEAQVKEQTQALIDAGTDPLEIINQGLIAGMNVVGARFKNGEMFVPEVLMSAKSMSSGIELVKPLIAESDMPNKGTVIIGTVKGDLHDIGKNLVAMMLESGGFKVINLGIDISPEKFVEGAKEYNTDIIAMSALLTTTMLHMKDTIELVKEEGLKVKCIIGGAPISQDFADEIGADGFAPDAASATDLCGKLMA*	5-methyltetrahydrofolate--homocysteine methyltransferase (EC 2.1.1.13)	MANFESLSQSVISGKEAQVKEQTQALIDAGTDPLEIINQGLIAGMNVVGARFKNGEMFVPEVLMSAKSMSSGIELVKPLIAESDMPNKGTVIIGTVKGDLHDIGKNLVAMMLESGGFKVINLGIDISPEKFVEGAKEYNTDIIAMSALLTTTMLHMKDTIELVKEEGLKVKCIIGGAPISQDFADEIGADGFAPDAASATDLCGKLMA	.	501	5.15081e+06	SUMT	HemD	.	TIGRFAM methyltransferase cognate corrinoid proteins, Methanosarcina family	B12-binding,B12-binding_2
10470	DHBM_v1_10470|ID:76009571|_Cobalt-precorrin-4_C11-methyltransferase	METKVFIVAGGPGDAELMTLKGQRIIDSADLIFFSTRFTPQEMFSNTKSSCKFYDSFAYSYDEKLQLVKEAVSKKQITAFVTMGDPCLYGMIGGLTDRFENEQIDYEVIPGVSSFNAATALLKRGMTGLGLPNTAICTTLRDREDGEEYFNLVAALGASLAIFMSVELLDRVIHVLKKYYPMTTPVVVICRATWQEQQIAQGNLLTISDLVSEQKITDGLILVGEFIDKEYDYVLEKEFTERKKKEAAEREAAGKNK*	Cobalt-precorrin-4 C11-methyltransferase (EC 2.1.1.133)	METKVFIVAGGPGDAELMTLKGQRIIDSADLIFFSTRFTPQEMFSNTKSSCKFYDSFAYSYDEKLQLVKEAVSKKQITAFVTMGDPCLYGMIGGLTDRFENEQIDYEVIPGVSSFNAATALLKRGMTGLGLPNTAICTTLRDREDGEEYFNLVAALGASLAIFMSVELLDRVIHVLKKYYPMTTPVVVICRATWQEQQIAQGNLLTISDLVSEQKITDGLILVGEFIDKEYDYVLEKEFTERKKKEAAEREAAGKNK	.	707	1.40266e+06	TP_methylase superfamily	.	.	Psort location Cytoplasmic, score 9.97	TP_methylase
100010	DHBM_v1_100010|ID:76012200|_Uncharacterized_RNA_methyltransferase_CTC_02481	MKEKPIKVGEIFEAEITGISHQGWGIGRIEGFTVFVPGSLVGEIVQAEIDQMKKNFAVAKLIRVIHESPYRMIPPCYVYDSCGGCQLQHARYEHQLEMKKKIVEDALRKIAQMPEVEVRPVLGMSHPWQYRNRIQLHVKIYHDQVELGFFKPGSHELISFRECLLVPDVFNHIRSFLQEELTTYKDSDNLSSLRHIVLKISAYTKEIAVIFVTSEKKFPLLPKLAQSLSGRFPEVVSVIQNIQKKESGVLFGPRWQHILGKEKLEDKIGNVLYSISPGSFIQVNPEQTLILYDQIRDFADLKGGETVLDVYCGMGSISLQMAEKAGQVIGIEEFPEAVKDADYNARLNGFNNVQFLAGKAEDLLPELAANGVNPQLLIVDPPRKGCDPAVLSAIAKMNP…	RNA methyltransferase, TrmA family	MKEKPIKVGEIFEAEITGISHQGWGIGRIEGFTVFVPGSLVGEIVQAEIDQMKKNFAVAKLIRVIHESPYRMIPPCYVYDSCGGCQLQHARYEHQLEMKKKIVEDALRKIAQMPEVEVRPVLGMSHPWQYRNRIQLHVKIYHDQVELGFFKPGSHELISFRECLLVPDVFNHIRSFLQEELTTYKDSDNLSSLRHIVLKISAYTKEIAVIFVTSEKKFPLLPKLAQSLSGRFPEVVSVIQNIQKKESGVLFGPRWQHILGKEKLEDKIGNVLYSISPGSFIQVNPEQTLILYDQIRDFADLKGGETVLDVYCGMGSISLQMAEKAGQVIGIEEFPEAVKDADYNARLNGFNNVQFLAGKAEDLLPELAANGVNPQLLIVDPPRKGCDPAVLSAIAKMNP…	.	.	.	TrmA	.	.	tRNA (Uracil-5-)-methyltransferase	TRAM,tRNA_U5-meth_tr
10444	DHBM_v1_10444|ID:76009545|trmB|_tRNA_(guanine-N(7)-)-methyltransferase	MRLRRIPGTKEALTRYPDLVVFEPVRYYGCWKTYFGQEHPIYLELGMGKGKFISTMAGENPQINFIGMEFREEMVYKAIGKAGESRSNMRFLWAEADDVEEYFAPGEIQRIYLNFSDPWPKKRHGKRRLTHQKFLKKYKHILFPGGEIHFKTDNQELFEFSLNEFAGEGFFLKNITFDLHRSQYPGNITTEYEERYRQERPIYRCEAALIDHSQI*	tRNA (guanine46-N7-)-methyltransferase (EC 2.1.1.33)	MRLRRIPGTKEALTRYPDLVVFEPVRYYGCWKTYFGQEHPIYLELGMGKGKFISTMAGENPQINFIGMEFREEMVYKAIGKAGESRSNMRFLWAEADDVEEYFAPGEIQRIYLNFSDPWPKKRHGKRRLTHQKFLKKYKHILFPGGEIHFKTDNQELFEFSLNEFAGEGFFLKNITFDLHRSQYPGNITTEYEERYRQERPIYRCEAALIDHSQI	.	.	.	trmB	.	.	Catalyzes the formation of N(7)-methylguanine at position 46 (m7G46) in tRNA	Methyltransf_4
10327	DHBM_v1_10327|ID:76009428|trmD|_tRNA_(guanine-N(1)-)-methyltransferase	LRIDILTLFPGMFAPLKDSILKRAGEKGLVEINVINIRDFAFNKHRMVDDVVYGGGAGMVMKPEPIFEAIQDIKASTNSSPRIIITSPQGELFSQKKAAELSREEHLVFLCGHYEGIDERIKEIFRAEELSIGDFVLTGGELPSMVMVDSLVRLLPGVLGDDLSSSEESFEEGLLEYPHYTRPQEFQGLRVPEVLLGGHHKEIRVWRRQQSLEKTWKNRPDLWKKAPLGPADLQHMEKIKGPVNENIRLFTALVHYPVYNKKGAVINTSFTNLDLHDIARASATFGVEKYFVVQPIHAQHELIHTLINHWIKGFGARYNPDRKTALTRLNLVDSVEEVKLQIKEEYGSLPLVISTAAKAYAQNIGYEELKDVMERQEGNYLILFGTGWGLEESLIENSD…	tRNA (Guanine37-N1) -methyltransferase (EC 2.1.1.31)	MRIDILTLFPGMFAPLKDSILKRAGEKGLVEINVINIRDFAFNKHRMVDDVVYGGGAGMVMKPEPIFEAIQDIKASTNSSPRIIITSPQGELFSQKKAAELSREEHLVFLCGHYEGIDERIKEIFRAEELSIGDFVLTGGELPSMVMVDSLVRLLPGVLGDDLSSSEESFEEGLLEYPHYTRPQEFQGLRVPEVLLGGHHKEIRVWRRQQSLEKTWKNRPDLWKKAPLGPADLQHMEKIKGPVNENIRLFTALVHYPVYNKKGAVINTSFTNLDLHDIARASATFGVEKYFVVQPIHAQHELIHTLINHWIKGFGARYNPDRKTALTRLNLVDSVEEVKLQIKEEYGSLPLVISTAAKAYAQNIGYEELKDVMERQEGNYLILFGTGWGLEESLIENSD…	.	.	.	trmD	Methyltrn_RNA_4	.	Belongs to the RNA methyltransferase TrmD family	Methyltrn_RNA_4,tRNA_m1G_MT
20605	DHBM_v1_20605|ID:76010582|trmNF|_tRNA1(Val)_(adenine(37)-N6)-methyltransferase	VGVVSQSEERIDDLLWRNLKIIQNPNWFCFSLDAVLLADFLLLRPGDRVVDLGTGTGVIPLLLAARLRNTSIIGLELKEEVAHMAERSVSLNNLNQQITIKVGDIKEASAQLGKGSFDLVVSNPPYAPMGTGKISLSPVKAAARTEVYCSLKDVIREGAALLNSEGRFALVHRPARLGEIISLMRDYRLEPKRMRFVHPMLGREPNILMIEGIKNGKRDVHILPPLFIYQKTGVYSEEMAAIFQGKILKEEW*	tRNA (adenine37-N(6))-methyltransferase TrmN6 (EC 2.1.1.223)	MGVVSQSEERIDDLLWRNLKIIQNPNWFCFSLDAVLLADFLLLRPGDRVVDLGTGTGVIPLLLAARLRNTSIIGLELKEEVAHMAERSVSLNNLNQQITIKVGDIKEASAQLGKGSFDLVVSNPPYAPMGTGKISLSPVKAAARTEVYCSLKDVIREGAALLNSEGRFALVHRPARLGEIISLMRDYRLEPKRMRFVHPMLGREPNILMIEGIKNGKRDVHILPPLFIYQKTGVYSEEMAAIFQGKILKEEW	.	.	.	TrmN6	.	.	Methyltransferase	MTS,Methyltransf_31
10199	DHBM_v1_10199|ID:76009300|menG|_Demethylmenaquinone_methyltransferase	MTDLPDKDKKEGYVRDLFNTIAGKYDLLNIIMTFGMDSRWRKYAVKRSEAEPGSQVLDICCGTGKITLQLAEQVGEAGHVTGLDFSQQMLNVARSNVAAAGLDKRITLIQGNAMSLPFPDHSFDAVTVGWGLRNVPDIFTVVQEMMRVVKPGGMVVSLDMAKPEIPVFKQIYWLYFDWVVPFMGKIWAKKRSAYHYLNDSAKAFLHQKELTQLFQRAGLDQTSYHNLFGGVVAVVEGRKP*	Ubiquinone/menaquinone biosynthesis methyltransferase UbiE (EC 2.1.1.-)	MTDLPDKDKKEGYVRDLFNTIAGKYDLLNIIMTFGMDSRWRKYAVKRSEAEPGSQVLDICCGTGKITLQLAEQVGEAGHVTGLDFSQQMLNVARSNVAAAGLDKRITLIQGNAMSLPFPDHSFDAVTVGWGLRNVPDIFTVVQEMMRVVKPGGMVVSLDMAKPEIPVFKQIYWLYFDWVVPFMGKIWAKKRSAYHYLNDSAKAFLHQKELTQLFQRAGLDQTSYHNLFGGVVAVVEGRKP	.	.	.	ubiE	.	.	Methyltransferase required for the conversion of demethylmenaquinol (DMKH2) to menaquinol (MKH2)	Ubie_methyltran
20448	DHBM_v1_20448|ID:76010425|trmO|_tRNA_(adenine(37)-N6)-methyltransferase	MEIIARIHTDFPTKFGIPRQSGLVDALKGMVVFEPAYRNPDALKGLEGFSHIWLIWAFSETVRDTWSPTVRPPRLGGNKRTGVFATRSPFRPNPIGLSAVKLDGIELLPDLGPVLHVSGADLMDNTPIYDIKPYLPYTDSHPEAVGGFADELEDAKLEVEFPDQWLHIIPDELREALLGVLAQDPRPSYQNNPERVYGLDFGKFDIRFTVRETLLTVCEVVIRELP*	COG1720: Uncharacterized conserved protein	MEIIARIHTDFPTKFGIPRQSGLVDALKGMVVFEPAYRNPDALKGLEGFSHIWLIWAFSETVRDTWSPTVRPPRLGGNKRTGVFATRSPFRPNPIGLSAVKLDGIELLPDLGPVLHVSGADLMDNTPIYDIKPYLPYTDSHPEAVGGFADELEDAKLEVEFPDQWLHIIPDELREALLGVLAQDPRPSYQNNPERVYGLDFGKFDIRFTVRETLLTVCEVVIRELP	.	.	.	UPF0066	TrmO_C	.	Methyltransferase, YaeB	UPF0066
160007	DHBM_v1_160007|ID:76012562|_Uroporphyrinogen_deCOase_domain-containing_protein	MNSRERVFATLDGKIPDRVPVLAQVGDHAGVSQGLTFDVMYKDARRAAEAHLKALNRYKYDSVAIQVEPSWPVVEACGGTLFYPPDKYPWITKNPILTEEDIKNFKMPDFAKAPGSKVTVEGTRILAESTDVPVGAYVTGPFTFSMQLFPYENFIKSVRKKEFMHALIQKSTEIVNAYAQALKEAGASFLVICEHDLQMFAPATMTEFFIPYLKQALTYQYNILHMCGKVDTHLDINGDALADMDKLQMVSLGHHTDMLKFKKKYAGKLGFAGNLDHIVFLPQASAEEVEEKCGEIITAAKEGGQYMLSPGCEITADVPPENVEAMVRAAEKFGRYE*	Methylcobalamin methyltransferase MMP0830	MNSRERVFATLDGKIPDRVPVLAQVGDHAGVSQGLTFDVMYKDARRAAEAHLKALNRYKYDSVAIQVEPSWPVVEACGGTLFYPPDKYPWITKNPILTEEDIKNFKMPDFAKAPGSKVTVEGTRILAESTDVPVGAYVTGPFTFSMQLFPYENFIKSVRKKEFMHALIQKSTEIVNAYAQALKEAGASFLVICEHDLQMFAPATMTEFFIPYLKQALTYQYNILHMCGKVDTHLDINGDALADMDKLQMVSLGHHTDMLKFKKKYAGKLGFAGNLDHIVFLPQASAEEVEEKCGEIITAAKEGGQYMLSPGCEITADVPPENVEAMVRAAEKFGRYE	MecE	92	1.14724e+08	URO-D	.	.	.	.
50060	DHBM_v1_50060|ID:76011426|_putative_MtaA/CmuA_family_methyltransferase	MSFFTDQIQSHKGSSPCLFYPMAPKMEISMTELLTDSKVQERVLTKIAHGYPVNAVIRMTELWCEGASFGMSCTIADDSFPRLGDPICTEPQALADVKIPQIENKTTAPLIEAVRLAVPKIEKPLIIGVTGPFTLASVLNGVENIMMTCMTAPDQIHDFLSRITDYIIEYISAYKSVGAAGIILAEPSASMISPAMMEEFSNAYIQKIIKAVQDDTFSLIYHNCGAVNPHLKTISQLDADAFHFGSDVDMGLALDILGKNKFVMGNVDPRLFITATPDEIEKQTTALLNTYGERDNWRLSTGCDLSPDSSMENVECFLQTANRF*	Methylcobalamin:coenzyme M methyltransferase, methylamine-specific	MSFFTDQIQSHKGSSPCLFYPMAPKMEISMTELLTDSKVQERVLTKIAHGYPVNAVIRMTELWCEGASFGMSCTIADDSFPRLGDPICTEPQALADVKIPQIENKTTAPLIEAVRLAVPKIEKPLIIGVTGPFTLASVLNGVENIMMTCMTAPDQIHDFLSRITDYIIEYISAYKSVGAAGIILAEPSASMISPAMMEEFSNAYIQKIIKAVQDDTFSLIYHNCGAVNPHLKTISQLDADAFHFGSDVDMGLALDILGKNKFVMGNVDPRLFITATPDEIEKQTTALLNTYGERDNWRLSTGCDLSPDSSMENVECFLQTANRF	.	171	4.89633e+07	URO-D	.	.	.	.
160005	DHBM_v1_160005|ID:76012560|_Methylcobalamin_methyltransferase	MSSKEQTEMVKNIIAKRDRGEKLLPIERIVLTVCHEHADRIPTGFLFTEWIVNRYGYSCSEAAADPEKHSDAIVKFFEEFDYDVVFPGIETTVVEAEILGCTLKRPKDSNPQIVKEAITCERDVEELEEKVAALDGRTEGRMPVRLELFKQLVKKTKGEYAVIATPMQPLPVAVQILGYPLAVKWMKTKPLLMHRVVEACTQAAIKFAQAFKETGIHGITPIAAWNSVPNFRPEQLWEFDTPYLARMIQSASPLPFIHYYWGLRLLGDDWTRFLARQVSTGTFIMTNLDPDPMQGPSRDLKTFRELANIYHKAYLVGVGPELLKEGTPEIIENRVKEYIKGLYPCNGGCMINPCAIPQGSPVENVRAFIDALNKYGTFPINLSKLG*	Methylcobalamin methyltransferase MMP0830	MSSKEQTEMVKNIIAKRDRGEKLLPIERIVLTVCHEHADRIPTGFLFTEWIVNRYGYSCSEAAADPEKHSDAIVKFFEEFDYDVVFPGIETTVVEAEILGCTLKRPKDSNPQIVKEAITCERDVEELEEKVAALDGRTEGRMPVRLELFKQLVKKTKGEYAVIATPMQPLPVAVQILGYPLAVKWMKTKPLLMHRVVEACTQAAIKFAQAFKETGIHGITPIAAWNSVPNFRPEQLWEFDTPYLARMIQSASPLPFIHYYWGLRLLGDDWTRFLARQVSTGTFIMTNLDPDPMQGPSRDLKTFRELANIYHKAYLVGVGPELLKEGTPEIIENRVKEYIKGLYPCNGGCMINPCAIPQGSPVENVRAFIDALNKYGTFPINLSKLG	MecC	3	2.96824e+09	URO-D_CIMS_like superfamily	.	.	Catalyzes the decarboxylation of four acetate groups of uroporphyrinogen-III to yield coproporphyrinogen-III	URO-D
10780	DHBM_v1_10780|ID:76009881|_MtaA/CmuA_family_methyltransferase	MKEMTPTERMIATLEHKPVDRVPVMILLGTTWTINRAGISYDDYYGMEDLGVEMTVKAFDDIKSETVSVGNWTGWLKAFGCPTITSQPCKDVTVEEAFTDVKTEIPKLDKSKIRQQLEECELIQKILQQAAGVKKAVGDRKFLSAAITGPFTAAGLLVGIKDLMKLVGKKNPLADELLDYMSTACAEYANMLIENGVDIIFICDPSSSGDMIGPKQFDAYSVPAMKQFNDQLRNCKYFFLHMCGKTDMRIPEVKKLGFVDAYSIDSPVDLKYALEVAGDELTIMGNMNTVDDMLFGTPERCYDEAYKRIELAGLNGGYILMPGCDIPAKTTIENLLAMTRASEDYAAKHK*	Methylcobalamin:coenzyme M methyltransferase, methanol-specific	MKEMTPTERMIATLEHKPVDRVPVMILLGTTWTINRAGISYDDYYGMEDLGVEMTVKAFDDIKSETVSVGNWTGWLKAFGCPTITSQPCKDVTVEEAFTDVKTEIPKLDKSKIRQQLEECELIQKILQQAAGVKKAVGDRKFLSAAITGPFTAAGLLVGIKDLMKLVGKKNPLADELLDYMSTACAEYANMLIENGVDIIFICDPSSSGDMIGPKQFDAYSVPAMKQFNDQLRNCKYFFLHMCGKTDMRIPEVKKLGFVDAYSIDSPVDLKYALEVAGDELTIMGNMNTVDDMLFGTPERCYDEAYKRIELAGLNGGYILMPGCDIPAKTTIENLLAMTRASEDYAAKHK	.	217	3.53193e+07	URO-D_CIMS_like superfamily	.	.	Uroporphyrinogen decarboxylase (URO-D)	URO-D
140015	DHBM_v1_140015|ID:76012472|_Uroporphyrinogen_deCOase_domain-containing_protein	MSQLNKREITRDVLELKKTNYIPVILNAVTLSAAQYGYEIPEILASPEKYTECVMGTRKKLGFDGLCGGLYMGIPASIAGHLKNSRGMVSGNGEDTIHALEDLQKLKPYDPDTCMNLKGTLANIEIMRKEQPNEPIYVIIGNPAHVAFSLMGAKNAFRVMMRNPEFFLKTAEMVEEWMYQGTSKIMEAGVDFLWIPMPNFSGYCISRNIYEKCCFDSNKRFNQRIHDAGTKLVIHTCGKYDDRMDLVLQEYGDGWHISDTVTAHVKEKYGDRVAIMGNIPCASVLMEGTPEQVYEAAFQDCMTGGKNGGFILSGDCDVSPLTPLENIKQVIRAARDAEKAFSY*	Methylcobalamin methyltransferase MMP0830	MSQLNKREITRDVLELKKTNYIPVILNAVTLSAAQYGYEIPEILASPEKYTECVMGTRKKLGFDGLCGGLYMGIPASIAGHLKNSRGMVSGNGEDTIHALEDLQKLKPYDPDTCMNLKGTLANIEIMRKEQPNEPIYVIIGNPAHVAFSLMGAKNAFRVMMRNPEFFLKTAEMVEEWMYQGTSKIMEAGVDFLWIPMPNFSGYCISRNIYEKCCFDSNKRFNQRIHDAGTKLVIHTCGKYDDRMDLVLQEYGDGWHISDTVTAHVKEKYGDRVAIMGNIPCASVLMEGTPEQVYEAAFQDCMTGGKNGGFILSGDCDVSPLTPLENIKQVIRAARDAEKAFSY	.	273	22444939	URO-D_CIMS_like superfamily	.	.	Catalyzes the decarboxylation of four acetate groups of uroporphyrinogen-III to yield coproporphyrinogen-III	URO-D
70093	DHBM_v1_70093|ID:76011913|_MtaA/CmuA_family_methyltransferase	MLKEMTPKERINAAFAGEPIDHIPVTPFLEGGVWLMARENMSFNDLYKMDDLGVNMIVDAFLSMKSDLVMCGLGCWLGWLEAIGCPIDMNRIGSPIEMSPCFIDVAKNPPLLDKSSIRAQLENSGLVQKMMQQTREIKKSVAQTHHVVFPIVAPFSAVSIMVGMNELMLLLAEAPEVVPDLCDYAVECCSEMANMACENGADIVLLSDPVASANLISLAMYEKFAAPYLDKVLEKIDKCDDVLLHICGKALDRIPSIKQMKKIKGFSIDSVIDLKQALDAAGQDLIIIGNVDPIGIMLQGTAEDVYRETYKCAEIAGMDGRLFLMPGCDLAAGTKEENILAMTKASLDYAAKASAK*	Methylcobalamin methyltransferase MMP0830	MLKEMTPKERINAAFAGEPIDHIPVTPFLEGGVWLMARENMSFNDLYKMDDLGVNMIVDAFLSMKSDLVMCGLGCWLGWLEAIGCPIDMNRIGSPIEMSPCFIDVAKNPPLLDKSSIRAQLENSGLVQKMMQQTREIKKSVAQTHHVVFPIVAPFSAVSIMVGMNELMLLLAEAPEVVPDLCDYAVECCSEMANMACENGADIVLLSDPVASANLISLAMYEKFAAPYLDKVLEKIDKCDDVLLHICGKALDRIPSIKQMKKIKGFSIDSVIDLKQALDAAGQDLIIIGNVDPIGIMLQGTAEDVYRETYKCAEIAGMDGRLFLMPGCDLAAGTKEENILAMTKASLDYAAKASAK	.	288	2.01004e+07	URO-D_CIMS_like superfamily	.	.	Uroporphyrinogen decarboxylase (URO-D)	URO-D
160011	DHBM_v1_160011|ID:76012566|_Uroporphyrinogen_decarboxylase_(URO-D)	MVEFKCPGHNQDHIPEEVLREAGITFPKAYTDKNNIVALARVLKKYQDDVFAKVPFCVTVEAEAFGAYIKMGDAMHRPRPNGHRFSSIEELSGIQAPDISKGRIGEVLDAVGILAESGEKVILNIVGPFTIIYALINHTIFYRGLRKDPAQIKEIMAVIEKSVIQYGIEGVKRGASIISFEDAVGVPDVIGPTIYRDFSGPSNLRIINGIKEVGGRFLIHLCGRTSAALENTDMVHSYAIDTGKASTYGQALAGLLDELTEPIVVGHRCIAWGPMKMDQPCIWGIELIQK*	Methylcobalamin methyltransferase MMP0834	MVEFKCPGHNQDHIPEEVLREAGITFPKAYTDKNNIVALARVLKKYQDDVFAKVPFCVTVEAEAFGAYIKMGDAMHRPRPNGHRFSSIEELSGIQAPDISKGRIGEVLDAVGILAESGEKVILNIVGPFTIIYALINHTIFYRGLRKDPAQIKEIMAVIEKSVIQYGIEGVKRGASIISFEDAVGVPDVIGPTIYRDFSGPSNLRIINGIKEVGGRFLIHLCGRTSAALENTDMVHSYAIDTGKASTYGQALAGLLDELTEPIVVGHRCIAWGPMKMDQPCIWGIELIQK	MecI	344	1.2865e+07	URO-D_CIMS_like superfamily	.	.	.	.
40096	DHBM_v1_40096|ID:76011115|_Uroporphyrinogen_deCOase_domain-containing_protein	MQHLTAKERLLAAAKKQQTDRPPCICPGGMMNMVFQEIMEKSNCLWPEAHVNADKMAGLVYALNEAGGFENYGVPFCMTVEAEAMGAQVNMGNLICEPHVVDSPLKSSAQVDLLKPLDVNTGRAKVVIDAIKILKAKNTEVPIIGNMTGPVSIAGTLVDMSALLKEFHINPADTVKLLDFIVENLIVFGKAQIEAGADAICIAEPSGTGEILGPKRFRDYSVKYVNEVFDALDVPVKIVHICGALRTVYKIIPEFHCNVFSFDSVVPIAEMKSYLPEKAVMGNVNCYALGSMSPEKVESLARFAMAKGADILAPACGLSTTTPLINVQKMANAARQQ*	Methylcobalamin:coenzyme M methyltransferase, methylamine-specific	MQHLTAKERLLAAAKKQQTDRPPCICPGGMMNMVFQEIMEKSNCLWPEAHVNADKMAGLVYALNEAGGFENYGVPFCMTVEAEAMGAQVNMGNLICEPHVVDSPLKSSAQVDLLKPLDVNTGRAKVVIDAIKILKAKNTEVPIIGNMTGPVSIAGTLVDMSALLKEFHINPADTVKLLDFIVENLIVFGKAQIEAGADAICIAEPSGTGEILGPKRFRDYSVKYVNEVFDALDVPVKIVHICGALRTVYKIIPEFHCNVFSFDSVVPIAEMKSYLPEKAVMGNVNCYALGSMSPEKVESLARFAMAKGADILAPACGLSTTTPLINVQKMANAARQQ	.	840	262973	URO-D_CIMS_like superfamily	.	.	Uroporphyrinogen decarboxylase (URO-D)	URO-D
20458	DHBM_v1_20458|ID:76010435|_Methylcobalamin:coenzyme_M_methyltransferase,_methanol-specific	VNKKERFMNALLGKETDRASVFCANQTATYEQMEKLGAYWPEAHFDADVMASLAVGAYQILDFDAVRVPFCQTIESEAMGCTLKDGGKTGVPSIDAHPYQVNDTPPSLDNFVEKGRIRTVAKALKSLKEKVGDEVAVLGGVVGPFSVATNLLGLMNIMMAAVMEPEKLEPWLKVAKSASEIYGKELIAAGADGIVIEDMMSSMDMISPQIYHDISNPHLKNLVDSLGGIPTILHICGKINPLVEDMITSGVSAFSVDTKVDIKDIKEKIAKSGRTVTVVGGIDAVNTLFYGKETEPVKEEAKKSLEAGYDLLAPSCSIPPATPTDKLLAMVEVAADFKRG*	Methylcobalamin:coenzyme M methyltransferase, methanol-specific	MNKKERFMNALLGKETDRASVFCANQTATYEQMEKLGAYWPEAHFDADVMASLAVGAYQILDFDAVRVPFCQTIESEAMGCTLKDGGKTGVPSIDAHPYQVNDTPPSLDNFVEKGRIRTVAKALKSLKEKVGDEVAVLGGVVGPFSVATNLLGLMNIMMAAVMEPEKLEPWLKVAKSASEIYGKELIAAGADGIVIEDMMSSMDMISPQIYHDISNPHLKNLVDSLGGIPTILHICGKINPLVEDMITSGVSAFSVDTKVDIKDIKEKIAKSGRTVTVVGGIDAVNTLFYGKETEPVKEEAKKSLEAGYDLLAPSCSIPPATPTDKLLAMVEVAADFKRG	.	.	.	URO-D_CIMS_like superfamily	.	.	PFAM Uroporphyrinogen decarboxylase (URO-D)	URO-D
40093	DHBM_v1_40093|ID:76011112|_protein_of_unknown_function	LGGLINLMDGKFGPRVAAYAYQSVEELTTLSDIDFSQGRIREVLKACQILKAQGERVVLEISGFMTVLNSLIDPTKIFVAWRKDAATVEKILRIIADNLYPYFVEAKKSGVDIISYADPVGSVRIMGPKYTEIIAKDFNLPLLKKAAALADENCIIHLCPKTSLILLGLELAEKKEIPFSKNIKYAEACLNTIGKEKIIGQSCIKDSQGVLSHGTIKALYLSV*	Methylcobalamin methyltransferase MMP0831	MGGLINLMDGKFGPRVAAYAYQSVEELTTLSDIDFSQGRIREVLKACQILKAQGERVVLEISGFMTVLNSLIDPTKIFVAWRKDAATVEKILRIIADNLYPYFVEAKKSGVDIISYADPVGSVRIMGPKYTEIIAKDFNLPLLKKAAALADENCIIHLCPKTSLILLGLELAEKKEIPFSKNIKYAEACLNTIGKEKIIGQSCIKDSQGVLSHGTIKALYLSV	.	.	.	URO-D_CIMS_like superfamily	.	.	Uroporphyrinogen decarboxylase (URO-D)	URO-D
40094	DHBM_v1_40094|ID:76011113|_Uroporphyrinogen_decarboxylase	MHKDDQMTPVERAQAMAKGEDFDRLPIVPFFVTVAGKVAGMTHQEKRSNAKNQAAAQIACYEKFGHDSLVVEYGLFGIGQALGSTLSDPVDDAPSIDTYVLKNFDGIGSLDLSRVERKNHPWFQLNYEATEILIDKLGKEVPVGISIPGPFTVASTICPTEFLLKAVIKNPDKLHDLLRFSTEAIKIVFDGFLELGAGFTLCDPVASGTILRKKVYDSFVAPYTKELFDYFHSKGSGGCYHICGDTTSITESMVDTGCDVLSVDNRVDMAVVKEKVGHRLPIMGNVDPVEIIYLGNRETIFAGVKESVAKSYDSPKGYTFSTGCDIPIKTTLENMLIMMEAARYYGKMPINTSKFV*	Methylcobalamin:coenzyme M methyltransferase, methanol-specific	MHKDDQMTPVERAQAMAKGEDFDRLPIVPFFVTVAGKVAGMTHQEKRSNAKNQAAAQIACYEKFGHDSLVVEYGLFGIGQALGSTLSDPVDDAPSIDTYVLKNFDGIGSLDLSRVERKNHPWFQLNYEATEILIDKLGKEVPVGISIPGPFTVASTICPTEFLLKAVIKNPDKLHDLLRFSTEAIKIVFDGFLELGAGFTLCDPVASGTILRKKVYDSFVAPYTKELFDYFHSKGSGGCYHICGDTTSITESMVDTGCDVLSVDNRVDMAVVKEKVGHRLPIMGNVDPVEIIYLGNRETIFAGVKESVAKSYDSPKGYTFSTGCDIPIKTTLENMLIMMEAARYYGKMPINTSKFV	.	144	6.49081e+07	URO-D_like	.	.	methyltransferase MtaA CmuA family	URO-D
40098	DHBM_v1_40098|ID:76011117|_Uroporphyrinogen_decarboxylase_family_protein	MHKDDKMTPLERAAALARGEDVDRFPINMFYGAPAHAMLGWTRQQEFADGRSIARVQKKVYETFGCDGVSASYGLHGMAVAFGAKISDDPHLPSSILEHPIKDIRDLSMLDLEKVTVKTDPTAKKCYEAVHILQDELGHEVGCGMGLTGAFTCASGLVGPENLLKAIIKYPEQVHRLLEFTTKAILLLAEPFVREGYGMMISDPMVSGTILSKKHFREFVLPYSQCFVEGCKSFGPIYLSTHICGDTTGILEDIVECGYKTISLDNRVDLAVAKRRIGSQVHLMGNVDPVEVMYCGTTDMVRAAIKTCCRKAWDSPRGYTIATGCDTVYGMPMENAYAFMEEARKCARYPMIPENFM*	Methylcobalamin methyltransferase MMP0830	MHKDDKMTPLERAAALARGEDVDRFPINMFYGAPAHAMLGWTRQQEFADGRSIARVQKKVYETFGCDGVSASYGLHGMAVAFGAKISDDPHLPSSILEHPIKDIRDLSMLDLEKVTVKTDPTAKKCYEAVHILQDELGHEVGCGMGLTGAFTCASGLVGPENLLKAIIKYPEQVHRLLEFTTKAILLLAEPFVREGYGMMISDPMVSGTILSKKHFREFVLPYSQCFVEGCKSFGPIYLSTHICGDTTGILEDIVECGYKTISLDNRVDLAVAKRRIGSQVHLMGNVDPVEVMYCGTTDMVRAAIKTCCRKAWDSPRGYTIATGCDTVYGMPMENAYAFMEEARKCARYPMIPENFM	.	.	.	URO-D_like	.	.	TIGRFAM methyltransferase, MtaA CmuA family	URO-D
50038	DHBM_v1_50038|ID:76011404|_conserved_protein_of_unknown_function	MMYHTIIKRIYEPPGEDDGYRVLVDRLWPRGISKERAHIDEWAKSITPSSEIRKEFHHDPDLMDEFKQKYLFELDNNQYSPAFAEHIRKKLEHGNVTLLYAAKSQTINHAIILKEWLDQLISG*	probable uroporphyrin-III c-methyltransferase (EC 2.1.1.107)	MYHTIIKRIYEPPGEDDGYRVLVDRLWPRGISKERAHIDEWAKSITPSSEIRKEFHHDPDLMDEFKQKYLFELDNNQYSPAFAEHIRKKLEHGNVTLLYAAKSQTINHAIILKEWLDQLISG	.	519	4.61048e+06	YeaO	.	.	cog cog3189	DUF488
160006	DHBM_v1_160006|ID:76012561|_conserved_protein_of_unknown_function	MTETIQLLVADDEALERAVIIETITSDVRCDENYQIQVYQAQDGNEAMEIFSRQDISAAFLDVRMPGKNGLEVAEQIKLHYPEVKFTFISAYGDYPMLRKALNLEAKDYLLKPVRRREIVNAFWKMVDPQNLISEKEENASGDINCWNTLDPTKRIINAAKSYVLQNLRKQLTLREVADHVGFSVSYFSTLFSKEEDMTFKEFVIQSRIERAKVLLENTNLPMKTIARETGFQDPDYFSKVFSQKVGTTPSRYHIQEGKEDDWKDLLNKL*	Transcriptional regulator, AraC family	MTETIQLLVADDEALERAVIIETITSDVRCDENYQIQVYQAQDGNEAMEIFSRQDISAAFLDVRMPGKNGLEVAEQIKLHYPEVKFTFISAYGDYPMLRKALNLEAKDYLLKPVRRREIVNAFWKMVDPQNLISEKEENASGDINCWNTLDPTKRIINAAKSYVLQNLRKQLTLREVADHVGFSVSYFSTLFSKEEDMTFKEFVIQSRIERAKVLLENTNLPMKTIARETGFQDPDYFSKVFSQKVGTTPSRYHIQEGKEDDWKDLLNKL	MecD	.	.	YesN superfamily	.	.	helix_turn_helix, arabinose operon control protein	HTH_18,HTH_AraC,Response_reg
40162	DHBM_v1_40162|ID:76011181|yqxC|_putative_2'-O-ribose_RNA_methyltransferase	MKKDRLDNILTEQGFFPSRERAKSAIMAGIVLVNGEKIDKAGTKVAVDAEIKILGNHLPYVSRGGLKLAKAVEAFSLELKDLIILDIGASTGGFTDCALQQGAQKVYAVDVGYGQLDWKLRQDSRVIVLERTNARYLTTEQIPERVDLVTIDASFISLDKILPVIKNFLKPEGSIVALIKPQFEAGRDKVGKKGVVRDPKTHQEVISHVLEASETHDLYPWGLTFSPITGPEGNIEYLVFLKRIPAPAFQTESMDEKIRAEMVENLVKNAFHQLKGKGKI*	RNA binding methyltransferase FtsJ like	MKKDRLDNILTEQGFFPSRERAKSAIMAGIVLVNGEKIDKAGTKVAVDAEIKILGNHLPYVSRGGLKLAKAVEAFSLELKDLIILDIGASTGGFTDCALQQGAQKVYAVDVGYGQLDWKLRQDSRVIVLERTNARYLTTEQIPERVDLVTIDASFISLDKILPVIKNFLKPEGSIVALIKPQFEAGRDKVGKKGVVRDPKTHQEVISHVLEASETHDLYPWGLTFSPITGPEGNIEYLVFLKRIPAPAFQTESMDEKIRAEMVENLVKNAFHQLKGKGKI	.	.	.	YqxC	.	.	Ribosomal RNA large subunit methyltransferase J	FtsJ,S4
110034	DHBM_v1_110034|ID:76012305|_putative_tRNA_5-hydroxyuridine_methyltransferase	VEIVNRGILEMMTDDCAKNHVALIAPETASYLKLLIEWGNFRRILEIGTGLGYSTLIFAQAAAKQEGAVVTIERMPERVERAREYFSLSGLQNIRSYAGDAQDVLPCLTDSFDFIFMDAAMGQYLDFFQLLFPKLAPGGLLIGDNVLFENLIFRDRYQIPRRRRTMQQRLRDFLNLVLGHSELSARLFSIGDGLVVCRRQLSVRDKMME*	FIG011945: O-methyltransferase family protein	MEIVNRGILEMMTDDCAKNHVALIAPETASYLKLLIEWGNFRRILEIGTGLGYSTLIFAQAAAKQEGAVVTIERMPERVERAREYFSLSGLQNIRSYAGDAQDVLPCLTDSFDFIFMDAAMGQYLDFFQLLFPKLAPGGLLIGDNVLFENLIFRDRYQIPRRRRTMQQRLRDFLNLVLGHSELSARLFSIGDGLVVCRRQLSVRDKMME	.	.	.	YrrM	.	.	PFAM O-methyltransferase	Methyltransf_3

## Sheet: Table S3
Table S3. Genes associated with selected metabolic pathways of D. formicoaceticum strain EZ94. Dehalobacterium formicoaceticum strain DMC, “Ca. D. elyunquensis” and “Ca. F. warabiya” are included for reference. Locus tags are listed with percentage amino acid identity levels in brackets. A green cell background indicates proteins detected in proteomic analyses in Table S5, with the number of repl…
Tetrahydrofolate biosynthesis, GTP => THF
MicroScope annotation	EC Number(s)	Dehalobacterium formicoaceticum strain EZ94	Expression	Dehalobacterium formicoaceticum DMC	Ca. D. elyunquensis	Ca. F. warabiya
GTP cyclohydrolase I	3.5.4.16	DHBM_v1_60123 - folEA	1	DEFO_v1_1030090 - folEA (100%)	LNDB_v1_20168 - folEA (70%)	DCMF_03955 (73%)
putative Alkaline phosphatase	3.1.3.1	DHBM_v1_30197		DEFO_v1_700122 (100%)	-	DCMF_28790 (56%)
Dihydroneopterin aldolase	4.1.2.25	DHBM_v1_30023 - folB	1	DEFO_v1_170024 - folB (96%)	LNDB_v1_90090 - folB (43%)	DCMF_21865 (70%)
Dihydroneopterin aldolase	2.7.6.3	DHBM_v1_30022	1	DEFO_v1_170023 (98%)	LNDB_v1_90091 - folK (50%)	DCMF_21870 (68%)
Dihydropteroate pyrophosphorylase	2.5.1.15	DHBM_v1_30024	1	DEFO_v1_170025 (95%)	LNDB_v1_90089 (43%)	DCMF_21860 (71%)
Dihydrofolate synthase	6.3.2.17	DHBM_v1_20324	1	DEFO_v1_370164 (99%)	LNDB_v1_10179 (49%)	DCMF_12580 (71%)
Dihydrofolate reductase	1.5.1.3	DHBM_v1_90076 - dfrA	3	DEFO_v1_250044 - dfrA (100%)	LNDB_v1_230005 (35%)	-
Heme biosynthesis, bacteria, glutamyl-tRNA => coproporphyrin III => heme
MicroScope annotation	EC Number(s)	Dehalobacterium formicoaceticum strain EZ94	Expression	Dehalobacterium formicoaceticum DMC	Ca. D. elyunquensis	Ca. F. warabiya
Glutamyl-tRNA reductase	1.2.1.70	DHBM_v1_20094 - hemA		DEFO_v1_590155 - hemA (100%)	LNDB_v1_20133 - hemA (31%)	DCMF_28115 (69%)
Glutamate-1-semialdehyde 2,1-aminomutase	5.4.3.8	DHBM_v1_50245 - hemL	3	DEFO_v1_480248 - hemL (99%)	-	DCMF_06450 (81%)
Delta-aminolevulinic acid dehydratase (porphobilinogen synthase)	4.2.1.24	DHBM_v1_50243 - hemB		DEFO_v1_480246 - hemB (99%)	LNDB_v1_20136 - hemB (63%)	DCMF_06460 (84%)
Porphobilinogen deaminase (hydroxymethylbilane synthase)	2.5.1.61	DHBM_v1_50242 - hemC	2	DEFO_v1_480245 - hemC (99%)	-	DCMF_06465 (74%)
Uroporphyrinogen-III C-methyltransferase / Uroporphyrinogen-III synthase	4.2.1.75	DHBM_v1_20092 - hemD	2	DEFO_v1_590157 - hemD (100%)	LNDB_v1_20134 (50%)	DCMF_28125 (75%)
Uroporphyrinogen III decarboxylase	4.1.1.37	DHBM_v1_20397 - hemE	1	DEFO_v1_370233 - hemE (100%)	LNDB_v1_260004 (23%)	DCMF_13840 (73%)
Coproporphyrinogen III oxidase	1.3.3.15	DHBM_v1_20395		DEFO_v1_370231 (99%)	-	DCMF_13830 (64%)
Coproporphyrin III ferrochelatase	4.99.1.9	DHBM_v1_20396 - cpfC		DEFO_v1_370232 - cpfC (100%)	-	DCMF_13835 (49%)
	1.3.98.6	-	-	-	-	-
	1.3.3.3 1.3.98.3	-	-	-	-	-
Coproporphyrinogen III oxidase	1.3.3.4 1.3.5.3. 1.3.99.-	DHBM_v1_20395		DEFO_v1_370231 (99%)	-	DCMF_13830 (64%)
Coproporphyrin III ferrochelatase	4.98.1.1 4.99.1.9	DHBM_v1_20396		DEFO_v1_370232 - cpfC (100%)	-	DCMF_13835 (49%)
Alternative route to heme described in Archaea
Uroporphyrinogen-III C-methyltransferase / Uroporphyrinogen-III synthase	4.2.1.75 2.1.1.107 4.99.1.4	DHBM_v1_20092	2	DEFO_v1_590157 (100%)	LNDB_v1_20134 (50%)	DCMF_28125 (75%)
Siroheme synthase / Precorrin-2 oxidase	1.3.1.76	DHBM_v1_20093		DEFO_v1_590156 (99%)	LNDB_v1_20132 (30%)	DCMF_28120 (61%)
ahhA (Siroheme decarboxylase beta subunit)	4.1.1.111	-	-	-	LNDB_v1_20138 (39%)	-
ahhB (Siroheme decarboxylase beta subunit)	4.1.1.111	-	-	-	LNDB_v1_20138 (45%)	-
ahbC (Fe-coproporphyrin III synthase)	4.1.3.-	DHBM_v1_50244 (33%)		DEFO_v1_480247 (33%)	LNDB_v1_20135 (53%)	DCMF_06455 (32%)
ahbC (AdoMet-dependent heme synthase)	1.3.98.6	DHBM_v1_50244 (42%)		DEFO_v1_480247 (42%)	LNDB_v1_20137 (43%)	DCMF_06455 (42%)
Riboflavin biosynthesis, GTP => riboflavin/FMN/FAD
MicroScope annotation	EC Number(s)	Dehalobacterium formicoaceticum strain EZ94	Expression	Dehalobacterium formicoaceticum DMC	Ca. D. elyunquensis	Ca. F. warabiya
Riboflavin synthase (alpha subunit)	2.5.1.9	DHBM_v1_10807 - ribE		DEFO_v1_270034 - ribE (100%)	LNDB_v1_80060 - ribE (53%)	DCMF_07775 (67%)
FMN adenylyltransferase,Riboflavin kinase	2.7.7.2	DHBM_v1_40270		DEFO_v1_810036 (100%)	LNDB_v1_200018 (36%)	DCMF_04865 (58%)
Fused 3,4-dihydroxy-2-butanone 4-phosphate synthase and GTP cyclohydrolase II	3.5.4.25	DHBM_v1_10808 - ribBA	2	DEFO_v1_270035 - ribBA (100%)	LNDB_v1_80059 - ribBA (70%)	DCMF_07770 (83%)
FMN adenylyltransferase,Riboflavin kinase	2.7.1.26	DHBM_v1_40270		DEFO_v1_810036 (100%)	LNDB_v1_200018 (36%)	DCMF_04865 (58%)
Fused diaminohydroxyphosphoribosylaminopyrimidine deaminase; 5-amino-6-(5-phosphoribosylamino) uracil reductase	1.1.1.193 3.5.4.26	DHBM_v1_10806 - ribDG		DEFO_v1_270033 - ribDG (100%)	LNDB_v1_80061 - ribDG (46%)	DCMF_07780 (68%)
6,7-dimethyl-8-ribityllumazine synthase, beta subunit	2.5.1.78	DHBM_v1_10810 - ribH	1	DEFO_v1_270037 - ribH (100%)	LNDB_v1_80058 - ribH (75%)	DCMF_07765 (83%)
R07280: 5-amino-6-(5-phospho-D-ribitylamino)uracil phosphohydrolase	3.1.3.104	-	-	-	-	-
Fused 3,4-dihydroxy-2-butanone 4-phosphate synthase and GTP cyclohydrolase II	4.1.99.12	DHBM_v1_10808 - ribBA	2	DEFO_v1_270035 - ribBA (100%)	LNDB_v1_80059 - ribBA (70%)	DCMF_07770 (83%)
Cobalamin biosynthesis: uroporphyrinogen III => sirohydrochlorin => cobyrinate a,c-diamide (upper corrinoid biosynthesis pathway)
MicroScope annotation	EC Number(s)	Dehalobacterium formicoaceticum strain EZ94	Expression	Dehalobacterium formicoaceticum DMC	Ca. D. elyunquensis	Ca. F. warabiya
Uroporphyrinogen-III C-methyltransferase / Uroporphyrinogen-III synthase	2.1.1.107	DHBM_v1_20092 - hemD	2	DEFO_v1_590157 - hemD (100%)	LNDB_v1_20134 (50%)	DCMF_28125 (75%)
Siroheme synthase / Precorrin-2 oxidase	1.3.1.76	DHBM_v1_20093		DEFO_v1_590156 (99%)	LNDB_v1_20132 (30%)	DCMF_28120 (61%)
Sirohydrochlorin cobaltochelatase	4.99.1.3	DHBM_v1_20095	3	DEFO_v1_590154 (100%)	-	DCMF_28110 (74%)
Putative cobalt-precorrin-2 C(20)-methyltransferase	2.1.1.151	DHBM_v1_20063 - cbiL	3	DEFO_v1_590185 - cbiL (99%)	-	DCMF_28265 (72%)
	2.1.1.272	-	-	-	-	-
Cobalt-precorrin-4 C(11)-methyltransferase	2.1.1.271	DHBM_v1_20062 - cbiF	2	DEFO_v1_590186 - cbiF (100%)	-	DCMF_28270 (89%)
	3.7.1.12	-	-	-	-	-
Cobalt-precorrin-5B C(1)-methyltransferase	2.1.1.195	DHBM_v1_20066 - cbiD	1	DEFO_v1_590182 - cbiD (99%)	-	DCMF_28250 (72%)
	1.3.1.106	-	-	-	-	-
Putative cobalt-precorrin-6B C(15)-methyltransferase (decarboxylating)	2.1.1.196	DHBM_v1_20064 - cbiT	1	DEFO_v1_590184 - cbiT (97%)	LNDB_v1_80093 (38%)	DCMF_28260 (68%)
	2.1.1.289	-	-	-	-	-
Cobalt-precorrin-8 methylmutase	5.4.99.60	DHBM_v1_20067 - cbiC	2	DEFO_v1_590181 - cbiC (96%)	-	DCMF_28245 (77%)
Cobyrinate a,c-diamide synthase	6.3.5.11	DHBM_v1_20068 - cbiA	1	DEFO_v1_590180 (99%)		DCMF_28240 (65%)
Cobyrinate a,c-diamide synthase	6.3.5.11	DHBM_v1_20178 - cbiA		DEFO_v1_590074 - cbiA (99%)	-	DCMF_23770 (69%)
Cobalamin biosynthesis: cobyrinate a,c-diamide => dimethyl-benzimidazole (nucleotide loop assembly)
MicroScope annotation	EC Number(s)	Dehalobacterium formicoaceticum strain EZ94	Expression	Dehalobacterium formicoaceticum DMC	Ca. D. elyunquensis	Ca. F. warabiya
Nicotinate-nucleotide--dimethylbenzimidazole phosphoribosyltransferase	2.4.2.21	DHBM_v1_10238 - cobT	3	DEFO_v1_260251 - cobT (100%)	LNDB_v1_100007 - cobT (47%)	DCMF_28210 (45%)
Alpha-ribazole-5'-phosphate phosphatase	3.1.3.73	DHBM_v1_20072		DEFO_v1_590176 (99%)	-	DCMF_28220 (69%)
Adenosylcobinamide-GDP ribazoletransferase	2.7.8.26	DHBM_v1_30324 - cobSDHBM_v1_40302 - cobS		DEFO_v1_1130110 - cobS (100%)	-	DCMF_05050 (36%)
Bifunctional adenosylcobalamin biosynthesis protein CobU	2.7.7.62	DHBM_v1_20073 - cobU	1	DEFO_v1_590175 - cobU (99%)	-	DCMF_28215 (69%)
R06529: adenosylcobyric acid:(R)-1-aminopropan-2-yl phosphate ligase	6.3.1.10	-	-	-	-	-
Bifunctional adenosylcobalamin biosynthesis protein CobU	2.7.1.156	DHBM_v1_20073 - cobU	1	DEFO_v1_590175 - cobU (99%)	-	DCMF_28215 (69%)
	6.3.1.10	-	-	-	-	-
	6.3.5.10	-	-	-	-	-
Cob(I)alamin adenosyltransferase	2.5.1.17	DHBM_v1_40224		DEFO_v1_220074 (99%)	-	DCMF_04250 (79%)
Pantothenate biosynthesis, valine/L-aspartate => pantothenate
MicroScope annotation	EC Number(s)	Dehalobacterium formicoaceticum strain EZ94	Expression	Dehalobacterium formicoaceticum DMC	Ca. D. elyunquensis	Ca. F. warabiya
Aspartate 1-decarboxylase	4.1.1.11	DHBM_v1_70099 - panD		DEFO_v1_210032 - panD (100%)	LNDB_v1_90094 - panD (58%)	DCMF_21880 (61%)
Branched-chain amino acid aminotransferase	2.6.1.42	DHBM_v1_60008 - ilvK	3	DEFO_v1_290009 - ilvK (100%)	LNDB_v1_180010 - ilvK (57%)	DCMF_11225 (27%)
Ketopantoate hydroxymethyltransferase	2.1.2.11	DHBM_v1_70101 - panB		DEFO_v1_210034 - panB (100%)	LNDB_v1_70010 - panB (49%)	DCMF_17375 (53%)
	1.1.1.169	-	-	-	-	-
Ppantothenate synthetase	6.3.2.1	DHBM_v1_70100 - panC	1	DEFO_v1_210033 - panC (100%)	LNDB_v1_90093 - panC (45%)	DCMF_21875 (54%)
Coenzyme A biosynthesis, pantothenate => CoA
MicroScope annotation	EC Number(s)	Dehalobacterium formicoaceticum strain EZ94	Expression	Dehalobacterium formicoaceticum DMC	Ca. D. elyunquensis	Ca. F. warabiya
Dephosphocoenzyme A kinase	2.7.1.24	DHBM_v1_60081 - coaE		DEFO_v1_1030045 - coaE (100%)	LNDB_v1_20084 - coaE (41%)	DCMF_02310 (56%)
Pantothenate kinase type III	2.7.1.33	DHBM_v1_30013 - coaX	1	DEFO_v1_170014 - coaX (96%)	LNDB_v1_90098 - coaX (62%)	DCMF_21945 (83%)
Phosphopantetheine adenylyltransferase	2.7.7.3	DHBM_v1_50122 - coaD		DEFO_v1_480124 - coaD (100%)	LNDB_v1_20062 - coaD (51%)	DCMF_01770 (70%)
Coenzyme A biosynthesis bifunctional protein CoaBC; phosphopantothenoylcysteine synthetase/decarboxylase	4.1.1.36	DHBM_v1_10762 - coaBC		DEFO_v1_200052 - coaBC (100%)	LNDB_v1_30068 - coaBC (52%)	DCMF_08600 (71%)
R04230: (R)-4'-phosphopantothenate:L-cysteine ligase (ATP-utilizing)	6.3.2.51	-	-	-	-	-
R04231: (R)-4'-phosphopantothenate:L-cysteine ligase	6.3.2.5	DHBM_v1_10762 - coaBC		DEFO_v1_200052 - coaBC (100%)	LNDB_v1_30068 - coaBC (52%)	DCMF_08600 (71%)
Menaquinone biosynthesis, chorismate (+ polyprenyl-PP) => menaquinol
MicroScope annotation	EC Number(s)	Dehalobacterium formicoaceticum strain EZ94	Expression	Dehalobacterium formicoaceticum DMC	Ca. D. elyunquensis	Ca. F. warabiya
	5.4.4.2	-	-	-	LNDB_v1_60110	-
	2.2.1.9	-	-	-	LNDB_v1_60111 - menD	-
	4.2.99.20	-	-	-	LNDB_v1_60112 - menH	-
	4.2.1.113	-	-	-	LNDB_v1_60115 - menC	-
	6.2.1.26	-	-	-	LNDB_v1_60114 - menE	-
	4.1.3.36	-	-	-	LNDB_v1_60113 - menB	-
	3.1.2.28	-	-	-	_	-
1,4-dihydroxy-2-naphthoate octaprenyltransferase	2.5.1.74	DHBM_v1_10507 - menA		DEFO_v1_80072 - menA (98%)	LNDB_v1_100033 - menA (65%)	DCMF_18950 (76%)
Demethylmenaquinone methyltransferase	2.1.1.163	DHBM_v1_10199 - menG		DEFO_v1_260212 - menG (100%)	LNDB_v1_40121 - menG (52%)	DCMF_02765 (68%)
Botin biosynthesis
MicroScope annotation	EC Number(s)	Dehalobacterium formicoaceticum strain EZ94	Expression	Dehalobacterium formicoaceticum DMC	Ca. D. elyunquensis	Ca. F. warabiya
	6.2.1.14	-	-	-	-	-
	2.3.1.47	-	-	-	-	-
	2.6.1.62	-	-	-	-	-
	6.3.3.3	-	-	-	-	-
	2.8.1.6	-	-	-	-	-
Cytochrome c assembly pathway (system I)
MicroScope annotation	EC Number(s)	Dehalobacterium formicoaceticum strain EZ94	Expression	Dehalobacterium formicoaceticum DMC	Ca. D. elyunquensis	Ca. F. warabiya
Heme ABC exporter ATP-binding protein CcmA	-	DHBM_v1_20438		DEFO_v1_370274 (100%)	LNDB_v1_90015 (35%)	DCMF_00170 (35%)
ABC transporter involved in cytochrome c biogenesis, CcmB subunit	-	DHBM_v1_20437		DEFO_v1_370273 (100%)	LNDB_v1_90016 (26%)	DCMF_17240 (28%)
putative Cytochrome c-type biogenesis protein CcmC, heme lyase for CcmE	-	DHBM_v1_20436		DEFO_v1_370272 (100%)	-	DCMF_23865 (31%)
putative Cytochrome c maturation protein CcmE	-	DHBM_v1_20440		DEFO_v1_370276 (100%)	-	-
Cytochrome c heme lyase subunit CcmF	-	DHBM_v1_20439		DEFO_v1_370275 (100%)	-	DCMF_23865 (29%)

## Sheet: Table S4
Table S4. Total protein abundances of all the proteins identified in triplicate samples of D. formicoaceticum strain EZ94 grown with DCM as the only halogenated substrate. The three samples were processed independently in solution for shotgun proteomics. The columns Dhb1, Dhb2 and Dhb3 show the total abundance value automatically calculated by the minora node of the software Proteome Discoverer v…
Accession	Dhb1	Dhb2	Dhb3	RankDhb1	RankDhb2	RankDhb3	Mean	Averaged Rank	MAGE #	MicroScope annotation	RAST #	RAST annotation	PROKKA #	PROKKA annotation
DHBM_v1_160004	1.01518e+09	1.42727e+08	9.90257e+09	1	1	1	3.68683e+09	1	DHBM_v1_160004	ID:76012559|_Methylcobalamin_methyltransferase	peg_1145	Dimethylamine_methyltransferase_corrinoid_protein	PROKKA_03216	Methionine_synthase
DHBM_v1_80055	377701064			3			377701064	24	DHBM_v1_80055	ID:76012033|_putative_enzyme	peg_657	Iron_ABC_transporter,_ATP-binding_protein	PROKKA_02754	putative_ABC_transporter_ATP-binding_protein
DHBM_v1_160005	3.76598e+08	6.1003e+07	8.46711e+09	4	3	3	2.96824e+09	3	DHBM_v1_160005	ID:76012560|_Methylcobalamin_methyltransferase	peg_1146	Methylcobalamin_methyltransferase_MMP0830	PROKKA_03217	hypothetical_protein
DHBM_v1_10447	2.55303e+08	3.54499e+07	4.624e+09	6	9	4	1.63825e+09	5	DHBM_v1_10447	ID:76009548|cspB|_major_cold-shock_protein,_RNA_helicase_co-factor,_RNA_co-chaperone	peg_1621	Cold_shock_protein_CspA	PROKKA_00446	Cold_shock_protein_CspB
PROKKA_01635	2.46268e+08			7			2.46268e+08	41	DHBM_v1_30225	ID:76010819|cspC|_cold-shock_protein	peg_2873	Cold_shock_protein_CspA	PROKKA_01635	Cold_shock-like_protein_CspLA
DHBM_v1_20362	2.89727e+08	3.62109e+07	1777794988	5	8	12	7.01244e+08	11	DHBM_v1_20362	ID:76010339|groEL|_chaperonin_large_subunit	peg_2403	Heat_shock_protein_60_family_chaperone_GroEL	PROKKA_01185	60_kDa_chaperonin
DHBM_v1_30225		1.79565e+07	4.15503e+09		14	5	2.08649e+09	4	DHBM_v1_30225	ID:76010819|cspC|_cold-shock_protein	peg_2873	Cold_shock_protein_CspA	PROKKA_01635	Cold_shock-like_protein_CspLA
DHBM_v1_20182	1.5223e+08	7.83173e+07	1.33507e+09	10	2	18	5.21872e+08	17	DHBM_v1_20182	ID:76010159|_conserved_protein_of_unknown_function	peg_2228	Transcriptional_regulator	PROKKA_01008	hypothetical_protein
DHBM_v1_30026	1.85487e+08	3.62849e+07	9.93843e+08	8	7	25	4.05205e+08	23	DHBM_v1_30026	ID:76010620|_conserved_exported_protein_of_unknown_function	peg_2680	hypothetical_protein	PROKKA_01453	hypothetical_protein
DHBM_v1_10862	1.32226e+08	1.34543e+07	1.98034e+09	11	22	9	7.08672e+08	10	DHBM_v1_10862	ID:76009963|frr|_ribosome_recycling_factor	peg_2028	Ribosome_recycling_factor	PROKKA_00828	Ribosome-recycling_factor
DHBM_v1_50017	6.65896e+07	2.32413e+07	9.34176e+09	28	12	2	3.14386e+09	2	DHBM_v1_50017	ID:76011383|_Pyridoxamine_5'-phosphate_oxidase	peg_14	hypothetical_protein	PROKKA_02161	hypothetical_protein
DHBM_v1_20557	7.44875e+07	2.2471e+07	2.4062e+09	23	13	7	8.34385e+08	8	DHBM_v1_20557	ID:76010534|dnaK|_molecular_chaperone,_ATP-dependent	peg_2597	Chaperone_protein_DnaK	PROKKA_01369	Chaperone_protein_dnaK2
DHBM_v1_20180	1.62659e+08	1.74081e+07	1.06616e+09	9	15	20	4.1541e+08	22	DHBM_v1_20180	ID:76010157|dsvC|_Sulfite_reductase,_dissimilatory-type_subunit_gamma	peg_2226	Dissimilatory_sulfite_reductase,_gamma_subunit_(EC_1.8.99.3)	PROKKA_01006	Sulfite_reductase,_dissimilatory-type_subunit_gamma
DHBM_v1_10583	4.67152e+08	43251240	5.57531e+08	2	6	43	3.55978e+08	25	DHBM_v1_10583	ID:76009684|_conserved_exported_protein_of_unknown_function	peg_1753	hypothetical_protein	PROKKA_00574	hypothetical_protein
PROKKA_00092	1.13807e+08	1.06103e+07	2.35357e+09	14	29	8	8.25995e+08	9	DHBM_v1_10088	ID:76009189|fhs|_Formate--tetrahydrofolate_ligase	peg_1259	Formate--tetrahydrofolate_ligase_(EC_6.3.4.3)	PROKKA_00092	Formate--tetrahydrofolate_ligase
DHBM_v1_10864	7.53174e+07	5.54059e+07	8.25012e+08	22	4	29	3.18578e+08	32	DHBM_v1_10864	ID:76009965|_Ferredoxin	peg_2030	Ferredoxin	PROKKA_00830	Ferredoxin
DHBM_v1_10028	9.24682e+07	2.74384e+07	8.06045e+08	17	11	30	3.08651e+08	33	DHBM_v1_10028	ID:76009129|rplL|_ribosomal_protein_L12_(BL9)	peg_1200	LSU_ribosomal_protein_L7/L12_(P1/P2)	PROKKA_00032	50S_ribosomal_protein_L7/L12
DHBM_v1_140021	9.83488e+07	1.56438e+07	9.33283e+08	15	17	26	3.49092e+08	29	DHBM_v1_140021	ID:76012478|_Preprotein_translocase_subunit_TatB	peg_1071	hypothetical_protein	PROKKA_03143	hypothetical_protein
DHBM_v1_60150	7.32321e+07	1.47835e+07	1.38241e+09	24	19	16	4.90141e+08	19	DHBM_v1_60150	ID:76011789|acsC|_Corrinoid/iron-sulfur_protein_large_subunit	peg_420	Acetyl-CoA_synthase_corrinoid_iron-sulfur_protein,_large_subunit	PROKKA_02547	Corrinoid/iron-sulfur_protein_large_subunit
PROKKA_01491			1.03509e+09			22	1.03509e+09	7	DHBM_v1_30064	ID:76010658|hbs|_non-specific_DNA-binding_protein_HBsu	peg_2717	DNA-binding_protein_HBsu	PROKKA_01491	DNA-binding_protein_HU
DHBM_v1_140013	6.16447e+07	1.17334e+07	1.34182e+09	29	26	17	4.71734e+08	20	DHBM_v1_140013	ID:76012470|_Dehydrogenase	peg_1064	Anaerobic_dehydrogenases,_typically_selenocysteine-containing	PROKKA_03136	Acetylene_hydratase
DHBM_v1_50132	4.49233e+07	1.11161e+07	1.92927e+09	36	27	10	6.6177e+08	12	DHBM_v1_50132	ID:76011498|folD|_Methylenetetrahydrofolate_dehydrogenase_/_Methenyltetrahydrofolate_cyclohydrolase	peg_128	Methylenetetrahydrofolate_dehydrogenase_(NADP+)_(EC_1.5.1.5)_/_Methenyltetrahydrofolate_cyclohydrolase_(EC_3.5.4.9)	PROKKA_02267	Bifunctional_protein_FolD_protein
DHBM_v1_10154	1.14977e+08	1.3836e+07	5.45941e+08	13	21	44	2.24918e+08	47	DHBM_v1_10154	ID:76009255|trxA|_Thioredoxin	peg_1325	Thioredoxin	PROKKA_00159	Thioredoxin
DHBM_v1_60147	2.97306e+07	1.49336e+07	1.57902e+09	47	18	13	5.41227e+08	15	DHBM_v1_60147	ID:76011786|acsD|_Corrinoid/iron-sulfur_protein_small_subunit	peg_417	Acetyl-CoA_synthase_corrinoid_iron-sulfur_protein,_small_subunit	PROKKA_02544	Corrinoid/iron-sulfur_protein_small_subunit
DHBM_v1_160015	4.61858e+07	1.26572e+07	9.97169e+08	34	24	24	3.52004e+08	27	DHBM_v1_160015	ID:76012570|_Putative_PNPOx_domain-containing_protein	peg_1157	hypothetical_protein	PROKKA_03226	hypothetical_protein
DHBM_v1_30150	3.19186e+07	6.491e+06	3.14613e+09	42	41	6	1.06151e+09	6	DHBM_v1_30150	ID:76010744|_conserved_exported_protein_of_unknown_function	peg_2797	Cell_surface_protein_precursor_(S-layer_protein)	PROKKA_01566	hypothetical_protein
DHBM_v1_40236	7.20956e+07	1.57061e+07	4.91027e+08	25	16	51	1.92943e+08	50	DHBM_v1_40236	ID:76011255|_4-hydroxy-3-methylbut-2-enyl_diphosphate_reductase_/_SSU_ribosomal_protein_S1p	peg_3299	4-hydroxy-3-methylbut-2-enyl_diphosphate_reductase_(EC_1.17.1.2)_/_SSU_ribosomal_protein_S1p	PROKKA_02038	4-hydroxy-3-methylbut-2-enyl_diphosphate_reductase
DHBM_v1_80044	1.29242e+08	4.76789e+06	9.20792e+08	12	53	27	3.51601e+08	28	DHBM_v1_80044	ID:76012022|_BFD_domain_protein_(2Fe-2S)-binding_domain_protein	peg_647	hypothetical_protein	PROKKA_02745	hypothetical_protein
DHBM_v1_20135	4.59216e+07	1.40714e+07	6.28055e+08	35	20	39	2.29349e+08	45	DHBM_v1_20135	ID:76010112|_5-methyltetrahydrofolate--homocysteine_methyltransferase	peg_2179	5-methyltetrahydrofolate--homocysteine_methyltransferase_(EC_2.1.1.13)	PROKKA_00964	5-methyltetrahydrofolate:corrinoid/iron-sulfur_protein_co-methyltransferase
DHBM_v1_10481	9.29089e+07	7.87613e+06	4.26122e+08	16	32	57	1.75636e+08	55	DHBM_v1_10481	ID:76009582|leuD|_3-isopropylmalate_dehydratase_small_subunit	peg_1655	3-isopropylmalate_dehydratase_small_subunit_(EC_4.2.1.33)	PROKKA_00479	2,3-dimethylmalate_dehydratase_small_subunit
DHBM_v1_30279	7.89462e+07	5.53606e+07	320526254	19	5	82	1.51611e+08	69	DHBM_v1_30279	ID:76010873|_Tautomerase	peg_2930	4-oxalocrotonate_tautomerase_(EC_5.3.2.-);_Xylose_transport_system_permease_protein_xylH	PROKKA_01692	2-hydroxymuconate_tautomerase
DHBM_v1_90039	4.36018e+07	5.73641e+06	1.23607e+09	37	50	19	4.2847e+08	21	DHBM_v1_90039	ID:76012139|yqiG|_putative_NADH-dependent_flavin_oxidoreductase_YqiG	peg_747	Probable_NADH-dependent_flavin_oxidoreductase_yqiG_(EC_1.-.-.-)	PROKKA_02840	putative_oxidoreductase
DHBM_v1_20591	2.63983e+07	5.97088e+06	1.56793e+09	51	45	14	5.33434e+08	16	DHBM_v1_20591	ID:76010568|_Dinitrogenase_iron-molybdenum_cofactor_biosynthesis_protein	peg_2629	Glycine-rich_cell_wall_structural_protein_precursor	PROKKA_01402	hypothetical_protein
DHBM_v1_20284	4.89227e+07	1.31996e+07	4.01738e+08	32	23	61	1.5462e+08	68	DHBM_v1_20284	ID:76010261|pspA|_phage_shock_protein_A_homolog_regulator;_prophage_region_3	peg_2330	Phage_shock_protein_A	PROKKA_01104	Phage_shock_protein_A_
DHBM_v1_30142	2.86637e+07	8.11763e+06	6.78827e+08	49	31	37	2.38536e+08	43	DHBM_v1_30142	ID:76010736|_conserved_exported_protein_of_unknown_function	peg_2790	Outer_membrane_efflux_family_protein	PROKKA_01559	hypothetical_protein
DHBM_v1_50131	1.83577e+07	7.11877e+06	1.03548e+09	65	33	21	3.53652e+08	26	DHBM_v1_50131	ID:76011497|_Formiminotetrahydrofolate_cyclodeaminase	peg_127	Formiminotetrahydrofolate_cyclodeaminase_(EC_4.3.1.4)	PROKKA_02266	Methenyltetrahydrofolate_cyclohydrolase
DHBM_v1_20348	8.39111e+07	6.54107e+06	3.82435e+08	18	40	66	1.57629e+08	65	DHBM_v1_20348	ID:76010325|_exported_protein_of_unknown_function	peg_2390	Putative_pheromone_precursor_lipoprotein	PROKKA_01171	hypothetical_protein
DHBM_v1_40298	7.11175e+07	4.18762e+06	5.98981e+08	26	57	41	2.24762e+08	48	DHBM_v1_40298	ID:76011317|spoVS|_regulator_required_for_dehydratation_of_the_spore_core_and_assembly_of_the_coat_(stage_V_sporulation)	peg_3358	Stage_V_sporulation_protein_required_for_dehydratation_of_the_spore_core_and_assembly_of_the_coat_(SpoVS)	PROKKA_02099	Stage_V_sporulation_protein_S
DHBM_v1_20134			5.74037e+08			42	5.74037e+08	14	DHBM_v1_20134	ID:76010111|_Methyltransferase	peg_2178	5-methyltetrahydrofolate--homocysteine_methyltransferase_(EC_2.1.1.13)	PROKKA_00963	Methionine_synthase
DHBM_v1_160007	7.66698e+07	3.2833e+07	2.34669e+08	20	10	98	1.14724e+08	92	DHBM_v1_160007	ID:76012562|_Uroporphyrinogen_deCOase_domain-containing_protein	peg_1148	Methylcobalamin_methyltransferase_MMP0830	PROKKA_03219	Uroporphyrinogen_decarboxylase
DHBM_v1_20363	1.93677e+07	3.15342e+06	1.50021e+09	61	67	15	5.07577e+08	18	DHBM_v1_20363	ID:76010340|groES|_chaperonin_small_subunit	peg_2404	Heat_shock_protein_60_family_co-chaperone_GroES	PROKKA_01186	10_kDa_chaperonin
DHBM_v1_60158	6.66349e+07	6.03782e+06	3.31258e+08	27	43	80	1.34643e+08	78	DHBM_v1_60158	ID:76011797|_Alkyl_hydroperoxide_reductase_subunit_C-like_protein	peg_427	hypothetical_protein	PROKKA_02557	hypothetical_protein
DHBM_v1_20603	7.65762e+07	2.9325e+06	3.96174e+08	21	68	62	1.58561e+08	64	DHBM_v1_20603	ID:76010580|_AbrB_family_transcriptional_regulator	peg_2642	Transition_state_regulatory_protein_AbrB	PROKKA_01413	hypothetical_protein
DHBM_v1_20254	2.90998e+07	3.65694e+06	5.40827e+08	48	61	47	1.91194e+08	51	DHBM_v1_20254	ID:76010231|dnaK|_molecular_chaperone,_ATP-dependent	peg_2299	Chaperone_protein_DnaK	PROKKA_01076	Chaperone_protein_DnaK
DHBM_v1_60171	5.42186e+07	5.82748e+06	3.02686e+08	30	49	83	1.20911e+08	88	DHBM_v1_60171	ID:76011810|copZ|_Copper_chaperone_CopZ	peg_437	Copper_chaperone	PROKKA_02568	Copper_chaperone_CopZ
DHBM_v1_70083		4.44735e+06			54		4.44735e+06	530	DHBM_v1_70083	ID:76011903|_conserved_protein_of_unknown_function	peg_526	hypothetical_protein	PROKKA_02639	hypothetical_protein
DHBM_v1_30137	2.08338e+07	5.18337e+06	4.8746e+08	60	51	52	1.71159e+08	57	DHBM_v1_30137	ID:76010731|_exported_protein_of_unknown_function	peg_2787	S-layer_domain_protein	PROKKA_01556	hypothetical_protein
DHBM_v1_10060	3.29351e+07	3.92394e+06	3.58248e+08	40	58	71	1.31702e+08	81	DHBM_v1_10060	ID:76009161|adk|_adenylate_kinase	peg_1230	Adenylate_kinase_(EC_2.7.4.3)	PROKKA_00063	Adenylate_kinase
DHBM_v1_20487	1.63835e+07	2.69212e+06	7.82668e+08	71	70	31	2.67248e+08	37	DHBM_v1_20487	ID:76010464|pgk|_phosphoglycerate_kinase	peg_2530	Phosphoglycerate_kinase_(EC_2.7.2.3)	PROKKA_01306	Phosphoglycerate_kinase
DHBM_v1_50234	1.56684e+07	7110778	3.47914e+08	72	34	74	1.23564e+08	87	DHBM_v1_50234	ID:76011600|_Vitamin_B12_dependent_methionine_synthase,_activation_domain	peg_234	Methionine_synthase_I,_cobalamin-binding_domain	PROKKA_02368	hypothetical_protein
DHBM_v1_50041	1.39848e+07	2.65253e+06	7.05819e+08	79	71	35	2.40819e+08	42	DHBM_v1_50041	ID:76011407|_Adenylate_cyclase	peg_34	Adenylate_cyclase_(EC_4.6.1.1)	PROKKA_02180	hypothetical_protein
DHBM_v1_70046	4.84828e+07	1.23005e+07	1.56966e+08	33	25	128	7.25832e+07	133	DHBM_v1_70046	ID:76011866|_conserved_protein_of_unknown_function	peg_491	Type_II_restriction_enzyme,_methylase_subunits	PROKKA_02613	hypothetical_protein
DHBM_v1_10512	1.21578e+07	4.82201e+06	4.36531e+08	84	52	55	1.5117e+08	70	DHBM_v1_10512	ID:76009613|_Nitroreductase	peg_1686	Nitroreductase	PROKKA_00508	hypothetical_protein
DHBM_v1_30064	2.97388e+07	1.96505e+06		46	82		1.58519e+07	318	DHBM_v1_30064	ID:76010658|hbs|_non-specific_DNA-binding_protein_HBsu	peg_2717	DNA-binding_protein_HBsu	PROKKA_01491	DNA-binding_protein_HU
DHBM_v1_30271		3.32388e+06			64		3.32388e+06	576	DHBM_v1_30271	ID:76010865|_conserved_exported_protein_of_unknown_function	peg_2921	hypothetical_protein	PROKKA_01679	hypothetical_protein
DHBM_v1_10143	2.25769e+07	3.60589e+06	332314819	57	63	78	1.19499e+08	90	DHBM_v1_10143	ID:76009244|_Regulator_of_nucleoside_diphosphate_kinase	peg_1314	Regulator_of_nucleoside_diphosphate_kinase	PROKKA_00147	Regulator_of_nucleoside_diphosphate_kinase
DHBM_v1_60057	2.49182e+07	1.92318e+06	391191235	54	86	63	1.39344e+08	74	DHBM_v1_60057	ID:76011696|trpB|_Tryptophan_synthase_beta_chain_2	peg_323	Tryptophan_synthase_beta_chain_like_(EC_4.2.1.20)	PROKKA_02451	Tryptophan_synthase_beta_chain
DHBM_v1_30231	1.8732e+07	1.15406e+06	7.63942e+08	63	109	32	2.61276e+08	38	DHBM_v1_30231	ID:76010825|rplY|_50S_ribosomal_protein_L25	peg_2879	LSU_ribosomal_protein_L25p	PROKKA_01641	General_stress_protein_CTC
DHBM_v1_10187	3.09672e+07	3.64033e+06	2.01732e+08	43	62	109	7.87798e+07	125	DHBM_v1_10187	ID:76009288|hisC|_Histidinol-phosphate_aminotransferase	peg_1361	Biosynthetic_Aromatic_amino_acid_aminotransferase_beta_(EC_2.6.1.57)_@_Histidinol-phosphate_aminotransferase_(EC_2.6.1.9)	PROKKA_00192	Histidinol-phosphate_aminotransferase
DHBM_v1_110047	1.02182e+07	2.69705e+06	4.7177e+08	92	69	54	1.61562e+08	62	DHBM_v1_110047	ID:76012318|trxA|_thioredoxin_1	peg_907	Thioredoxin	PROKKA_02995	Thioredoxin
DHBM_v1_30220	9.45662e+06	1.4498e+06	1.01478e+09	97	96	23	3.41897e+08	30	DHBM_v1_30220	ID:76010814|hcp|_Hydroxylamine_reductase	peg_2868	Hydroxylamine_reductase_(EC_1.7.-.-)	PROKKA_01630	Hydroxylamine_reductase
DHBM_v1_70150	1.8124e+07	1.76865e+06	3.90054e+08	67	87	64	1.36649e+08	76	DHBM_v1_70150	ID:76011970|_Sulfur_reduction_protein_DsrE	peg_593	FIG00513724:_hypothetical_protein	PROKKA_02697	hypothetical_protein
DHBM_v1_30008	2.26018e+07	869234	5.43616e+08	56	121	46	1.89029e+08	53	DHBM_v1_30008	ID:76010602|greA|_Transcription_elongation_factor_GreA	peg_2662	Transcription_elongation_factor_GreA	PROKKA_01435	Transcription_elongation_factor_GreA
DHBM_v1_20399	5.91543e+06	5.90265e+06	5.07065e+08	128	47	49	1.72961e+08	56	DHBM_v1_20399	ID:76010376|pduL|_Phosphate_propanoyltransferase	peg_2441	Ethanolamine_utilization_protein_similar_to_PduL	PROKKA_01220	Phosphate_propanoyltransferase
DHBM_v1_20022			3.41098e+08			75	3.41098e+08	31	DHBM_v1_20022	ID:76009999|gcvH|_glycine_cleavage_complex_lipoylprotein	peg_2064	Glycine_cleavage_system_H_protein	PROKKA_00859	Glycine_cleavage_system_H_protein
DHBM_v1_20053	1.42658e+07	6.47527e+06	212789810	78	42	105	7.78436e+07	128	DHBM_v1_20053	ID:76010030|_protein_of_unknown_function	peg_2095	T1SS_secreted_agglutinin_RTX	PROKKA_00889	hypothetical_protein
DHBM_v1_20056	1.51202e+07	1.07886e+07	1.62438e+08	76	28	125	6.27822e+07	147	DHBM_v1_20056	ID:76010033|_Desulfoferrodoxin_homolog	peg_2098	Superoxide_reductase_(EC_1.15.1.2)	PROKKA_00892	Desulfoferrodoxin
DHBM_v1_10037	2.55922e+07	2.60639e+06	197300820	52	72	111	7.51665e+07	131	DHBM_v1_10037	ID:76009138|rpsJ|_ribosomal_protein_S10_(BS13);_transcription_antitermination_factor	peg_1208	SSU_ribosomal_protein_S10p_(S20e)	PROKKA_00040	30S_ribosomal_protein_S10
DHBM_v1_40229	9.11134e+06	5.83064e+06	2.90335e+08	100	48	87	1.01759e+08	102	DHBM_v1_40229	ID:76011248|aroH|_Chorismate_mutase_AroH	peg_3292	Chorismate_mutase_II_(EC_5.4.99.5)	PROKKA_02031	Chorismate_mutase_AroH
DHBM_v1_20488	1.17356e+07	1.01789e+06	684515044	87	115	36	2.32423e+08	44	DHBM_v1_20488	ID:76010465|gapA|_glyceraldehyde-3-phosphate_dehydrogenase_(NAD-dependent,_glycolytic)	peg_2531	NAD-dependent_glyceraldehyde-3-phosphate_dehydrogenase_(EC_1.2.1.12)	PROKKA_01307	Glyceraldehyde-3-phosphate_dehydrogenase
DHBM_v1_20255	1.85685e+07	2.41699e+06	2.02788e+08	64	76	107	7.45912e+07	132	DHBM_v1_20255	ID:76010232|grpE|_nucleotide_exchange_factor_for_DnaK_activity	peg_2300	Heat_shock_protein_GrpE	PROKKA_01077	Protein_GrpE
DHBM_v1_60070	1.35047e+07	1.32242e+06	3.86954e+08	81	101	65	1.33927e+08	79	DHBM_v1_60070	ID:76011709|adh|_NADPH-dependent_butanol_dehydrogenase	peg_336	Alcohol_dehydrogenase_(EC_1.1.1.1);_Acetaldehyde_dehydrogenase_(EC_1.2.1.10)	PROKKA_02464	Aldehyde-alcohol_dehydrogenase
DHBM_v1_10167			301898752			84	301898752	34	DHBM_v1_10167	ID:76009268|_Heme_ABC_transporter_ATP-binding_protein	peg_1339	Vitamin_B12_ABC_transporter,_ATPase_component_BtuD	PROKKA_00171	Vitamin_B12_import_ATP-binding_protein_BtuD
DHBM_v1_40309	3.7489e+07	1.17931e+06	2.01798e+08	38	106	108	8.01555e+07	122	DHBM_v1_40309	ID:76011328|_conserved_protein_of_unknown_function	peg_3369	putative_transcriptional_regulator	PROKKA_02110	hypothetical_protein
DHBM_v1_50228	8.00898e+06	2.56358e+06	3.32165e+08	105	73	79	1.14246e+08	93	DHBM_v1_50228	ID:76011594|ngr|_Nigerythrin	peg_227	Rubrerythrin	PROKKA_02361	Nigerythrin
DHBM_v1_60145	6.48238e+06	6.92511e+06	2.28357e+08	122	36	100	8.05882e+07	120	DHBM_v1_60145	ID:76011784|_5,10-methylenetetrahydrofolate_reductase	peg_415	5,10-methylenetetrahydrofolate_reductase_(EC_1.5.1.20)	PROKKA_02542	hypothetical_protein
DHBM_v1_30035	10275889		2.99541e+08	91		85	1.54909e+08	67	DHBM_v1_30035	ID:76010629|ndk|_nucleoside_diphosphate_kinase	peg_2688	Nucleoside_diphosphate_kinase_(EC_2.7.4.6)	PROKKA_01461	Nucleoside_diphosphate_kinase
DHBM_v1_30346			289793440			88	289793440	35	DHBM_v1_30346	ID:76010940|_L,D-transpeptidase	peg_3002	hypothetical_protein	PROKKA_01756	hypothetical_protein
DHBM_v1_130052	2.30259e+07	2.1551e+06	1.46694e+08	55	80	133	5.72917e+07	157	DHBM_v1_130052	ID:76012455|gatC|_glutamyl-tRNA(Gln)_amidotransferase_(subunit_C)	peg_1048	Aspartyl-tRNA(Asn)_amidotransferase_subunit_C_(EC_6.3.5.6)_@_Glutamyl-tRNA(Gln)_amidotransferase_subunit_C_(EC_6.3.5.7)	PROKKA_03121	Aspartyl/glutamyl-tRNA(Asn/Gln)_amidotransferase_subunit_C
DHBM_v1_10302	8.0303e+06	2.42645e+06	266914030	104	75	91	9.24569e+07	108	DHBM_v1_10302	ID:76009403|acpA|_acyl_carrier_protein	peg_1469	Acyl_carrier_protein	PROKKA_00303	Acyl_carrier_protein
DHBM_v1_20142	3.04608e+07	3.16157e+06	105407134	45	66	166	4.63432e+07	177	DHBM_v1_20142	ID:76010119|_conserved_exported_protein_of_unknown_function	peg_2186	hypothetical_protein	PROKKA_00971	hypothetical_protein
DHBM_v1_30076	4.90266e+07	6.83584e+06	7.30165e+07	31	37	210	4.29596e+07	190	DHBM_v1_30076	ID:76010670|spoVG|_regulator_required_for_spore_cortex_synthesis_(stage_V_sporulation)	peg_2727	Protein_of_unknown_function_identified_by_role_in_sporulation_(SpoVG)	PROKKA_01500	Putative_septation_protein_SpoVG
DHBM_v1_160008	6546168	1.76599e+06	3.53843e+08	121	88	72	1.20718e+08	89	DHBM_v1_160008	ID:76012563|_Tetrahydromethanopterin_S-methyltransferase_subunit_H	peg_1149	N5-methyltetrahydromethanopterin:coenzyme_M_methyltransferase_subunit_H_(EC_2.1.1.86)	PROKKA_03220	Methylcorrinoid:tetrahydrofolate_methyltransferase
DHBM_v1_10068	8.41299e+06	1.60149e+06		101	91		5.00724e+06	507	DHBM_v1_10068	ID:76009169|rplQ|_ribosomal_protein_L17_(BL15)	peg_1239	LSU_ribosomal_protein_L17p	PROKKA_00072	50S_ribosomal_protein_L17
DHBM_v1_10041	9.37923e+06	2.31844e+06	1.92077e+08	99	77	113	6.7925e+07	137	DHBM_v1_10041	ID:76009142|rplB|_ribosomal_protein_L2_(BL2)	peg_1212	LSU_ribosomal_protein_L2p_(L8e)	PROKKA_00044	50S_ribosomal_protein_L2
DHBM_v1_10501	9.64016e+06	445493	6.66972e+08	96	164	38	2.25686e+08	46	DHBM_v1_90076	ID:76012176|dfrA|_Dihydrofolate_reductase	peg_784	Dihydrofolate_reductase_(EC_1.5.1.3)	PROKKA_02873	Dihydrofolate_reductase
DHBM_v1_30299	2.4932e+07	5980662	7.88527e+07	53	44	204	3.65884e+07	210	DHBM_v1_30299	ID:76010893|rpsR|_ribosomal_protein_S18	peg_2951	SSU_ribosomal_protein_S18p_@_SSU_ribosomal_protein_S18p,_zinc-dependent	PROKKA_01711	hypothetical_protein
DHBM_v1_10058	1.50268e+07	2.08665e+06	1.33174e+08	77	81	144	5.0096e+07	166	DHBM_v1_10058	ID:76009159|rplO|_ribosomal_protein_L15	peg_1228	LSU_ribosomal_protein_L15p_(L27Ae)	PROKKA_00061	50S_ribosomal_protein_L15
DHBM_v1_10324	3.36103e+07	4.34766e+06	76399869	39	56	208	3.81193e+07	206	DHBM_v1_10324	ID:76009425|rpsP|_ribosomal_protein_S16_(BS17)	peg_1493	SSU_ribosomal_protein_S16p	PROKKA_00325	30S_ribosomal_protein_S16
DHBM_v1_30325	1.5526e+07	3.74279e+06	1.02921e+08	73	59	172	4.073e+07	198	DHBM_v1_30325	ID:76010919|bzaB|_5-hydroxybenzimidazole_synthase_BzaB	peg_2980	Hydroxymethylpyrimidine_phosphate_synthase_ThiC_(EC_4.1.99.17)	PROKKA_01735	5-hydroxybenzimidazole_synthase_BzaB
DHBM_v1_80040	5.26716e+06	1.62861e+06	2.97388e+08	134	90	86	1.01428e+08	103	DHBM_v1_80040	ID:76012018|_Hydroperoxide_reductase	peg_644	OsmC_family_protein	PROKKA_02742	hypothetical_protein
DHBM_v1_10054	1.80538e+07	3.2666e+06	97061265	69	65	177	3.94606e+07	200	DHBM_v1_10054	ID:76009155|rplF|_ribosomal_protein_L6_(BL8)	peg_1224	LSU_ribosomal_protein_L6p_(L9e)	PROKKA_00056	50S_ribosomal_protein_L6
DHBM_v1_110021	1.35768e+07	759671	2.19523e+08	80	128	103	7.79532e+07	127	DHBM_v1_110021	ID:76012292|_Carboxynorspermidine_synthase	peg_881	Carboxynorspermidine_dehydrogenase,_putative_(EC_1.1.1.-)	PROKKA_02971	Carboxynorspermidine_synthase
DHBM_v1_30018	4.54827e+06	1.40579e+06	3.69874e+08	148	98	69	1.25276e+08	84	DHBM_v1_30018	ID:76010612|_Rubrerythrin_domain-containing_protein	peg_2672	Rubrerythrin	PROKKA_01445	hypothetical_protein
DHBM_v1_10160	9.68037e+06	1.36655e+06	1.69747e+08	95	99	122	6.02647e+07	153	DHBM_v1_10160	ID:76009261|grdE|_Glycine_reductase_complex_component_B_subunits_alpha_and_beta	peg_1332	Glycine_reductase_component_B_beta_subunit_(EC_1.21.4.2)_/_Glycine_reductase_component_B_alpha_subunit_(EC_1.21.4.2)	PROKKA_00165	Glycine_reductase_complex_component_B_subunits_alpha_and_beta
DHBM_v1_10301	2.71848e+07	6.99704e+06	55783236	50	35	233	2.99884e+07	240	DHBM_v1_10301	ID:76009402|fabG|_beta-ketoacyl-acyl_carrier_protein_reductase	peg_1468	3-oxoacyl-[acyl-carrier_protein]_reductase_(EC_1.1.1.100)	PROKKA_00302	3-oxoacyl-[acyl-carrier-protein]_reductase_FabG
DHBM_v1_50146	7.07382e+06		2.20326e+08	112		102	1.137e+08	94	DHBM_v1_50146	ID:76011512|htrB|_protease-associated_chaperone_for_the_extracytoplasmic_folding_and_quality_control_of_exported_proteins	peg_142	Serine_protease,_DegP/HtrA,_do-like_(EC_3.4.21.-)	PROKKA_02282	hypothetical_protein
DHBM_v1_10047	3.25386e+07	6.73339e+06	4.68736e+07	41	38	248	2.87152e+07	243	DHBM_v1_10047	ID:76009148|rpsQ|_ribosomal_protein_S17_(BS16)	peg_1218	SSU_ribosomal_protein_S17p_(S11e)	PROKKA_00050	30S_ribosomal_protein_S17
DHBM_v1_20264	1.31732e+07		145209894	83		135	7.91915e+07	123	DHBM_v1_20264	ID:76010241|rpsT|_ribosomal_protein_S20_(BS20)	peg_2309	SSU_ribosomal_protein_S20p	PROKKA_01086	30S_ribosomal_protein_S20
DHBM_v1_60046	3.33816e+06	1.19678e+06	433538430	166	105	56	1.46024e+08	71	DHBM_v1_60046	ID:76011685|_DrsE_domain-containing_protein	peg_313	Blr3520_protein_homolog,_hypothetical_protein	PROKKA_02441	hypothetical_protein
DHBM_v1_110040	15295506	688950	1.82395e+08	74	137	117	6.61264e+07	143	DHBM_v1_110040	ID:76012311|_conserved_protein_of_unknown_function	peg_898	FIG01055109:_hypothetical_protein	PROKKA_02987	hypothetical_protein
DHBM_v1_60168	4.75879e+06	524692	8.58269e+08	146	156	28	2.87851e+08	36	DHBM_v1_60168	ID:76011807|_Dinitrogenase_iron-molybdenum_cofactor	peg_435	MTH1175-like_domain_family_protein	PROKKA_02566	hypothetical_protein
DHBM_v1_30236	4.09285e+06	1.60105e+06	257291151	153	92	92	8.76617e+07	113	DHBM_v1_30236	ID:76010830|dapL|_LL-diaminopimelate_aminotransferase	peg_2885	L,L-diaminopimelate_aminotransferase_(EC_2.6.1.83)	PROKKA_01646	LL-diaminopimelate_aminotransferase
DHBM_v1_60151	6.12778e+06	350141	6.02074e+08	125	179	40	202850584	49	DHBM_v1_60151	ID:76011790|_Carbon_monoxide_dehydrogenase/acetyl-CoA_synthase_subunit_alpha	peg_421	CO_dehydrogenase/acetyl-CoA_synthase,_acetyl-CoA_synthase_subunit_(EC_2.3.1.169)	PROKKA_02548	Carbon_monoxide_dehydrogenase/acetyl-CoA_synthase_subunit_alpha
DHBM_v1_60008	4.52488e+06	754793	3.70833e+08	149	129	68	1.25371e+08	83	DHBM_v1_60008	ID:76011647|ilvK|_branched-chain_amino_acid_aminotransferase	peg_277	Branched-chain_amino_acid_aminotransferase_(EC_2.6.1.42)	PROKKA_02410	Branched-chain-amino-acid_aminotransferase_2
DHBM_v1_20095	6.86158e+06	256602	543720113	114	188	45	1.83613e+08	54	DHBM_v1_20095	ID:76010072|_Sirohydrochlorin_cobaltochelatase	peg_2138	Sirohydrochlorin_cobaltochelatase_(EC_4.99.1.3)	PROKKA_00930	Sirohydrochlorin_cobaltochelatase
DHBM_v1_10074	7.11844e+06	1.22994e+06	1.46182e+08	110	104	134	5.15101e+07	165	DHBM_v1_10074	ID:76009175|rpsI|_ribosomal_protein_S9	peg_1245	SSU_ribosomal_protein_S9p_(S16e)	PROKKA_00078	30S_ribosomal_protein_S9
DHBM_v1_10036	1.04796e+07	1.96055e+06	96507749	90	84	179	3.6316e+07	212	DHBM_v1_10036	ID:76009137|tufA|_elongation_factor_Tu	peg_1207	Translation_elongation_factor_Tu	PROKKA_00039	Elongation_factor_Tu
DHBM_v1_20137	6.80076e+06		171575741	116		120	8.91883e+07	111	DHBM_v1_20137	ID:76010114|_Cellulose_synthase_operon_protein_C	peg_2181	hypothetical_protein	PROKKA_00966	hypothetical_protein
DHBM_v1_30326	1.67446e+07	3.69649e+06	6.13647e+07	70	60	224	2.72686e+07	251	DHBM_v1_30326	ID:76010920|bzaA|_5-hydroxybenzimidazole_synthase_BzaA	peg_2981	Hydroxymethylpyrimidine_phosphate_synthase_ThiC_(EC_4.1.99.17)	PROKKA_01736	5-hydroxybenzimidazole_synthase_BzaA
DHBM_v1_20023	6.82974e+06	173936	7.62461e+08	115	207	33	2.56488e+08	39	DHBM_v1_20023	ID:76010000|gcvT|_aminomethyltransferase_(glycine_cleavage_system_protein_T)	peg_2065	Aminomethyltransferase_(glycine_cleavage_system_T_protein)_(EC_2.1.2.10)	PROKKA_00860	Aminomethyltransferase
DHBM_v1_20554	4.06785e+06	1.16373e+06	2.42701e+08	154	108	97	8.26443e+07	117	DHBM_v1_20554	ID:76010531|clpB|_protein_disaggregation_chaperone	peg_2594	ClpB_protein	PROKKA_01366	Chaperone_protein_ClpB
DHBM_v1_60088	5.75061e+06	410761	4.06222e+08	131	169	59	1.37461e+08	75	DHBM_v1_60088	ID:76011727|ackA|_acetate_kinase	peg_355	Acetate_kinase_(EC_2.7.2.1)	PROKKA_02483	Acetate_kinase
DHBM_v1_60146	5.03251e+06	169797	1.83064e+09	139	209	11	6.11948e+08	13	DHBM_v1_60146	ID:76011785|acsE|_5-methyltetrahydrofolate:corrinoid/iron-sulfur_protein_co-methyltransferase	peg_416	5-methyltetrahydrofolate:corrinoid_iron-sulfur_protein_methyltransferase	PROKKA_02543	5-methyltetrahydrofolate:corrinoid/iron-sulfur_protein_co-methyltransferase
DHBM_v1_10822	1.34444e+07	8.41945e+06	4.52614e+07	82	30	252	2.23751e+07	275	DHBM_v1_10822	ID:76009923|_Sulfonate_transport_system_substrate-binding_protein	peg_1987	Alkanesulfonates-binding_protein	PROKKA_00790	Putative_ABC_transporter_periplasmic_binding_protein
DHBM_v1_10604	1.8211e+07	2.5168e+06	6.10018e+07	66	74	225	2.72432e+07	253	DHBM_v1_10604	ID:76009705|_conserved_exported_protein_of_unknown_function	peg_1771	hypothetical_protein	PROKKA_00591	hypothetical_protein
peg_1334	1.01779e+07	1067861	1.17473e+08	93	114	158	4.29063e+07	191	DHBM_v1_10161	ID:76009262|_Glycine_reductase_component_B_gamma_subunit_/_selenocysteine-containing	peg_1334	Glycine_reductase_component_B_gamma_subunit_(EC_1.21.4.2)_@_selenocysteine-containing	PROKKA_00166	Glycine_reductase_complex_component_B_subunit_gamma
DHBM_v1_20248	19043632	1.43071e+06	7.73071e+07	62	97	207	3.25938e+07	227	DHBM_v1_20248	ID:76010225|hinT|_purine_nucleoside_phosphoramidase	peg_2293	HIT_family_hydrolase	PROKKA_01070	Purine_nucleoside_phosphoramidase
DHBM_v1_30049	7.84209e+06	710141	1.61495e+08	107	134	126	5.66823e+07	158	DHBM_v1_30049	ID:76010643|_Peptidyl-prolyl_cis-trans_isomerase	peg_2702	Peptidyl-prolyl_cis-trans_isomerase_(EC_5.2.1.8)	PROKKA_01476	Peptidyl-prolyl_cis-trans_isomerase_A
DHBM_v1_20020	1.12375e+07	276803	2.55529e+08	89	186	93	8.90144e+07	112	DHBM_v1_20020	ID:76009997|gcvP|_fragment_of_glycine_decarboxylase,_PLP-dependent,_subunit_(protein_P)_of_glycine_cleavage_complex_(part_2)	peg_2062	Glycine_dehydrogenase_[decarboxylating]_(glycine_cleavage_system_P2_protein)_(EC_1.4.4.2)	PROKKA_00857	putative_glycine_dehydrogenase_(decarboxylating)_subunit_2
DHBM_v1_20497	8.34402e+06	605241	1.70562e+08	102	145	121	5.98372e+07	155	DHBM_v1_20497	ID:76010474|_Rubredoxin	peg_2541	Rubredoxin-type_Fe(Cys)4_protein	PROKKA_01316	hypothetical_protein
DHBM_v1_10169	2.25456e+07	1.1478e+06	7.82013e+07	58	110	205	3.39649e+07	221	DHBM_v1_10169	ID:76009270|_RNA-binding_protein	peg_1342	hypothetical_protein	PROKKA_00172	hypothetical_protein
DHBM_v1_30089	3.24818e+06	596249	4.14435e+08	168	147	58	1.39427e+08	73	DHBM_v1_30089	ID:76010683|_Bifunctional_phosphoglucose/phosphomannose_isomerase	peg_2740	Glucose-6-phosphate_isomerase,_archaeal_II_(EC_5.3.1.9)_/_Mannose-6-phosphate_isomerase,_archaeal_(EC_5.3.1.8)	PROKKA_01512	hypothetical_protein
DHBM_v1_20331	3.95266e+06	750466	2.86491e+08	157	130	89	9.70646e+07	105	DHBM_v1_20331	ID:76010308|tig|_prolyl_isomerase_(trigger_factor)	peg_2375	Cell_division_trigger_factor_(EC_5.2.1.8)	PROKKA_01150	Trigger_factor
DHBM_v1_10031	2.15384e+07	694692	9.55173e+07	59	136	182	3.92501e+07	202	DHBM_v1_10031	ID:76009132|rulS|_K-turn_RNA_binding_protein;_alternative_ribosomal_protein_L7A	peg_1203	Firmicutes_ribosomal_L7Ae_family_protein	PROKKA_00035	Ribosome-associated_protein_L7Ae-like_protein
DHBM_v1_40153	1.8105e+07	1.35714e+06	72306402	68	100	212	3.05895e+07	236	DHBM_v1_40153	ID:76011172|_conserved_protein_of_unknown_function	peg_3219	Hypothetical_protein_Cj1505c	PROKKA_01962	hypothetical_protein
DHBM_v1_10482	6.6559e+06	428261	2.50263e+08	119	167	95	8.57825e+07	114	DHBM_v1_10482	ID:76009583|leuB|_3-isopropylmalate_dehydrogenase	peg_1656	3-isopropylmalate_dehydrogenase_(EC_1.1.1.85)	PROKKA_00480	3-isopropylmalate_dehydrogenase
DHBM_v1_10816	7.86137e+06	674706	1.37769e+08	106	138	139	4.87684e+07	172	DHBM_v1_10816	ID:76009917|pntA|_fragment_of_pyridine_nucleotide_transhydrogenase,_alpha_subunit_(part_1)	peg_1981	NAD(P)_transhydrogenase_alpha_subunit_(EC_1.6.1.2)	PROKKA_00784	NAD(P)_transhydrogenase_subunit_alpha_part_1
DHBM_v1_60002	7.0763e+06	531482	1.78523e+08	111	155	119	6.20434e+07	149	DHBM_v1_60002	ID:76011641|fba|_Fructose-bisphosphate_aldolase	peg_271	Fructose-bisphosphate_aldolase_class_II_(EC_4.1.2.13)	PROKKA_02404	Fructose-bisphosphate_aldolase
DHBM_v1_10846			1.5672e+08			129	1.5672e+08	66	DHBM_v1_10846	ID:76009947|ddlA|_D-alanyl-D-alanine_ligase_A	peg_2012	D-alanine--D-alanine_ligase_(EC_6.3.2.4)	PROKKA_00814	D-alanine--D-alanine_ligase_A
DHBM_v1_20301	6.72914e+06	2.18489e+06	87338144	117	79	191	3.20841e+07	230	DHBM_v1_20301	ID:76010278|rbpE|_Putative_RNA-binding_protein_RbpE	peg_2346	RNA-binding_region_RNP-1	PROKKA_01121	hypothetical_protein
DHBM_v1_10523	6.6525e+06		1.37284e+08	120		140	7.1968e+07	134	DHBM_v1_10523	ID:76009624|maeB|_NADP-dependent_malic_enzyme_(conversion_of_malate_into_pyruvate,_anabolic)	peg_1699	NADP-dependent_malic_enzyme_(EC_1.1.1.40)	PROKKA_00520	NAD-dependent_malic_enzyme
DHBM_v1_10820		732507			131		732507	788	DHBM_v1_10820	ID:76009921|_conserved_protein_of_unknown_function	peg_1985	Regulator_of_polyketide_synthase_expression	PROKKA_00788	Purine_catabolism_regulatory_protein
DHBM_v1_60152	5.84117e+06	760410	1.42152e+08	130	127	136	4.95845e+07	168	DHBM_v1_60152	ID:76011791|_Carbon_monoxide_dehydrogenase/acetyl-CoA_synthase_subunit_beta	peg_422	Carbon_monoxide_dehydrogenase_CooS_subunit_(EC_1.2.99.2)	PROKKA_02549	Carbon_monoxide_dehydrogenase/acetyl-CoA_synthase_subunit_beta
DHBM_v1_10026	6.10969e+06	912785	125171105	126	117	154	4.40645e+07	186	DHBM_v1_10026	ID:76009127|rplA|_ribosomal_protein_L1_(BL1)	peg_1198	LSU_ribosomal_protein_L1p_(L10Ae)	PROKKA_00030	50S_ribosomal_protein_L1
DHBM_v1_10860	6.40478e+06	1.69457e+06	9.07394e+07	123	89	186	3.29462e+07	225	DHBM_v1_10860	ID:76009961|tsf|_Elongation_factor_Ts	peg_2026	Translation_elongation_factor_Ts	PROKKA_00826	Elongation_factor_Ts
DHBM_v1_20330	5.86412e+06	765269	129823849	129	125	150	4.54844e+07	183	DHBM_v1_20330	ID:76010307|clpP|_ATP-dependent_Clp_protease_proteolytic_subunit;_Maxwell's_demon	peg_2374	ATP-dependent_Clp_protease_proteolytic_subunit_(EC_3.4.21.92)	PROKKA_01149	ATP-dependent_Clp_protease_proteolytic_subunit
DHBM_v1_60058	5.73979e+06	586429	1.63444e+08	132	148	124	5.65901e+07	159	DHBM_v1_60058	ID:76011697|_Ferredoxin	peg_324	Ferredoxin	PROKKA_02452	Ion-translocating_oxidoreductase_complex_subunit_B
DHBM_v1_20087	9.94813e+06	353483		94	178		5.15081e+06	501	DHBM_v1_20087	ID:76010064|_Methyltransferase	peg_2130	5-methyltetrahydrofolate--homocysteine_methyltransferase_(EC_2.1.1.13)	PROKKA_00921	Methionine_synthase
DHBM_v1_20184	5.12991e+06	124872	4.97787e+08	136	222	50	1.6768e+08	60	DHBM_v1_20184	ID:76010161|dsrA|_Sulfite_reductase,_dissimilatory-type_subunit_alpha	peg_2230	Dissimilatory_sulfite_reductase,_alpha_subunit_(EC_1.8.99.3)	PROKKA_01010	Sulfite_reductase,_dissimilatory-type_subunit_alpha
DHBM_v1_20063	3.1987e+06	1.28478e+06	1.4087e+08	171	102	138	4.84513e+07	173	DHBM_v1_20063	ID:76010040|cbiL|_putative_cobalt-precorrin-2_C(20)-methyltransferase	peg_2105	Cobalt-precorrin-2_C20-methyltransferase_(EC_2.1.1.130)	PROKKA_00899	Cobalt-precorrin-2_C(20)-methyltransferase
DHBM_v1_30128			1.41801e+08			137	1.41801e+08	72	DHBM_v1_30128	ID:76010722|_Phosphoglucomutase	peg_2777	Phosphoglucosamine_mutase_(EC_5.4.2.10)	PROKKA_01547	Phosphoglucomutase
DHBM_v1_30301	5.0679e+06	491376	1.87255e+08	137	160	114	6.42715e+07	145	DHBM_v1_30301	ID:76010895|rpsF|_ribosomal_protein_S6_(BS9)	peg_2953	SSU_ribosomal_protein_S6p	PROKKA_01713	30S_ribosomal_protein_S6
DHBM_v1_20521	3.51101e+06	192327	508420565	163	203	48	1.70708e+08	58	DHBM_v1_20521	ID:76010498|_Biosynthetic_Aromatic_amino_acid_aminotransferase_alpha	peg_2560	Biosynthetic_Aromatic_amino_acid_aminotransferase_alpha_(EC_2.6.1.57)_@_Aspartate_aminotransferase_(EC_2.6.1.1)	PROKKA_01335	Aspartate_aminotransferase
DHBM_v1_10575	3.21392e+06	320737	3.69059e+08	170	181	70	1.24198e+08	86	DHBM_v1_10575	ID:76009676|_FMN_reductase	peg_1745	NADPH-dependent_FMN_reductase	PROKKA_00566	2-amino-4-deoxychorismate_dehydrogenase
DHBM_v1_120017		629159			141		629159	801	DHBM_v1_120017	ID:76012365|pfp|_Pyrophosphate--fructose_6-phosphate_1-phosphotransferase	peg_958	6-phosphofructokinase_(EC_2.7.1.11)	PROKKA_03039	Pyrophosphate--fructose_6-phosphate_1-phosphotransferase
DHBM_v1_30179	3.77094e+06		164303357	159		123	8.40371e+07	116	DHBM_v1_30179	ID:76010773|glyA|_serine_hydroxymethyltransferase_(PLP-dependent)	peg_2823	Serine_hydroxymethyltransferase_(EC_2.1.2.1)	PROKKA_01591	Serine_hydroxymethyltransferase
DHBM_v1_60160	1.20295e+07	405533	1.0537e+08	85	172	167	3.92684e+07	201	DHBM_v1_60160	ID:76011799|_conserved_protein_of_unknown_function	peg_429	hypothetical_protein	PROKKA_02559	Iron-sulfur_cluster_repair_protein_ScdA
DHBM_v1_20055	1.83814e+06		3.80014e+08	218		67	1.90926e+08	52	DHBM_v1_20055	ID:76010032|rbr|_Rubrerythrin	peg_2097	Rubrerythrin	PROKKA_00891	Rubrerythrin
DHBM_v1_20067	2.13781e+06		3.20544e+08	206		81	1.61341e+08	63	DHBM_v1_20067	ID:76010044|cbiC|_Cobalt-precorrin-8_methylmutase	peg_2109	Cobalt-precorrin-8x_methylmutase_(EC_5.4.1.2)	PROKKA_00903	Cobalt-precorrin-8_methylmutase
DHBM_v1_10066	1.17558e+07	183669	1.37144e+08	86	206	141	4.96944e+07	167	DHBM_v1_10066	ID:76009167|rpsD|_30S_ribosomal_subunit_protein_S4	peg_1237	SSU_ribosomal_protein_S4p_(S9e)	PROKKA_00070	30S_ribosomal_protein_S4
DHBM_v1_10049	4.84102e+06		1.32062e+08	143		146	6.84517e+07	136	DHBM_v1_10049	ID:76009150|rplX|_ribosomal_protein_L24_(BL23)	peg_1220	LSU_ribosomal_protein_L24p_(L26e)	PROKKA_00052	50S_ribosomal_protein_L24
DHBM_v1_110063	4.8058e+06			145			4.8058e+06	511	DHBM_v1_110063	ID:76012334|queA|_S-adenosylmethionine_tRNA_ribosyltransferase-isomerase	peg_922	S-adenosylmethionine:tRNA_ribosyltransferase-isomerase_(EC_5.-.-.-)	PROKKA_03007	S-adenosylmethionine:tRNA_ribosyltransferase-isomerase
DHBM_v1_20183	2.57155e+06	316821	4.03364e+08	195	182	60	1.35417e+08	77	DHBM_v1_20183	ID:76010160|dsrB|_Sulfite_reductase,_dissimilatory-type_subunit_beta	peg_2229	Dissimilatory_sulfite_reductase,_beta_subunit_(EC_1.8.99.3)	PROKKA_01009	Sulfite_reductase,_dissimilatory-type_subunit_beta
DHBM_v1_20060			1.31824e+08			147	1.31824e+08	80	DHBM_v1_20060	ID:76010037|_Cobalt-precorrin-3b_C17-methyltransferase	peg_2102	Cobalt-precorrin-3b_C17-methyltransferase	PROKKA_00896	Cobalt-factor_III_methyltransferase
DHBM_v1_30280	2.18648e+06	501931	3.34819e+08	205	159	77	1.12503e+08	97	DHBM_v1_30280	ID:76010874|ilvC|_acetohydroxy-acid_isomeroreductase_(NADP-dependent)	peg_2931	Ketol-acid_reductoisomerase_(EC_1.1.1.86)	PROKKA_01693	Ketol-acid_reductoisomerase_(NAD(+))
DHBM_v1_130028	1.16421e+07	356483	9.63589e+07	88	177	180	3.61191e+07	213	DHBM_v1_130028	ID:76012431|_Molybdopterin_molybdenumtransferase	peg_1022	Molybdopterin_biosynthesis_protein_MoeA	PROKKA_03098	Molybdopterin_molybdenumtransferase
DHBM_v1_20021	5.18972e+06	1.08498e+06	7.98821e+07	135	112	200	2.87189e+07	242	DHBM_v1_20021	ID:76009998|gcvP|_fragment_of_glycine_decarboxylase,_PLP-dependent,_subunit_(protein_P)_of_glycine_cleavage_complex_(part_1)	peg_2063	Glycine_dehydrogenase_[decarboxylating]_(glycine_cleavage_system_P1_protein)_(EC_1.4.4.2)	PROKKA_00858	putative_glycine_dehydrogenase_(decarboxylating)_subunit_1
DHBM_v1_20086	2.87468e+06		1.85996e+08	185		115	9.44355e+07	106	DHBM_v1_20086	ID:76010063|_conserved_protein_of_unknown_function	peg_2128	Trimethylamine:corrinoid_methyltransferase;_pyrrolysine-containing	PROKKA_00920	Glycine_betaine_methyltransferase
DHBM_v1_10056	6.13148e+06	382279	1.25184e+08	124	176	153	4.38992e+07	187	DHBM_v1_10056	ID:76009157|rpsE|_ribosomal_protein_S5	peg_1226	SSU_ribosomal_protein_S5p_(S2e)	PROKKA_00059	30S_ribosomal_protein_S5
DHBM_v1_10063	5.95393e+06		98209831	127		175	5.20819e+07	164	DHBM_v1_10063	ID:76009164|infA|_initiation_factor_IF-I	peg_1233	Translation_initiation_factor_1	PROKKA_00066	Translation_initiation_factor_IF-1
DHBM_v1_10480	3.18793e+06		1.48784e+08	172		132	7.59859e+07	130	DHBM_v1_10480	ID:76009581|leuC|_3-isopropylmalate_dehydratase_large_subunit	peg_1654	3-isopropylmalate_dehydratase_large_subunit_(EC_4.2.1.33)	PROKKA_00478	2,3-dimethylmalate_dehydratase_large_subunit
DHBM_v1_190063	2.40971e+06	185197	4.86083e+08	200	205	53	1.62893e+08	61	DHBM_v1_190063	ID:76012655|_Rubrerythrin	peg_3464	Rubrerythrin	PROKKA_03295	hypothetical_protein
DHBM_v1_10094	5.05281e+06	820183	81546949	138	124	197	29139980	241	DHBM_v1_10094	ID:76009195|_2Fe-2S_ferredoxin-type_domain-containing_protein	peg_1265	probable_electron_transfer_protein	PROKKA_00098	hypothetical_protein
DHBM_v1_10545	7206887	223297	1.15873e+08	109	192	159	4.11011e+07	196	DHBM_v1_10545	ID:76009646|_NrdH-redoxin	peg_1719	glutaredoxin_family_protein	PROKKA_00540	hypothetical_protein
DHBM_v1_20058	6.66109e+06	158480	1.53956e+08	118	213	131	5.35917e+07	162	DHBM_v1_20058	ID:76010035|hrb|_High_molecular_weight_rubredoxin	peg_2100	Rubredoxin	PROKKA_00894	High_molecular_weight_rubredoxin
DHBM_v1_40259	3.50675e+06	168752	2.7486e+08	164	210	90	9.28453e+07	107	DHBM_v1_40259	ID:76011278|lysCA|_aspartokinase_II_alpha_subunit_(aa_1->408)	peg_3322	Aspartokinase_(EC_2.7.2.4)	PROKKA_02062	Aspartokinase
DHBM_v1_30144	1.51559e+07	387524	6.62124e+07	75	175	216	2.7252e+07	252	DHBM_v1_30144	ID:76010738|_HlyD_D23_domain-containing_protein	peg_2792	Probable_Co/Zn/Cd_efflux_system_membrane_fusion_protein	PROKKA_01561	Multidrug_resistance_protein_MdtA
DHBM_v1_20153	4.01274e+06	4.41953e+06	4.28185e+07	155	55	259	1.70836e+07	311	DHBM_v1_20153	ID:76010130|secD|_Protein_translocase_subunit_SecD	peg_2196	Protein-export_membrane_protein_SecD_(TC_3.A.5.1.1)	PROKKA_00980	Protein_translocase_subunit_SecDF
DHBM_v1_50245	2.9692e+06	326841	208706561	183	180	106	7.06675e+07	135	DHBM_v1_50245	ID:76011611|hemL|_glutamate-1-semialdehyde_2,1-aminomutase	peg_244	Glutamate-1-semialdehyde_aminotransferase_(EC_5.4.3.8)	PROKKA_02379	Glutamate-1-semialdehyde_2,1-aminomutase
DHBM_v1_70108	2996320	729996	121394637	181	132	157	4.1707e+07	194	DHBM_v1_70108	ID:76011928|_Uroporphyrinogen_deCOase_domain-containing_protein	peg_552	Uroporphyrinogen-III_decarboxylase	PROKKA_02657	hypothetical_protein
DHBM_v1_10765	1.52631e+06	616390	2.29721e+08	230	143	99	7.7288e+07	129	DHBM_v1_10765	ID:76009866|_conserved_protein_of_unknown_function	peg_1931	hypothetical_protein	PROKKA_00737	hypothetical_protein
DHBM_v1_170003	1.44298e+06	2204993		237	78		1.82399e+06	668	DHBM_v1_170003	ID:76012577|_protein_of_unknown_function	peg_1162	Rossmann_fold_nucleotide-binding_protein_Smf_possibly_involved_in_DNA_uptake	PROKKA_03231	hypothetical_protein
DHBM_v1_20285	2.97656e+06	544205	130321256	182	152	149	4.4614e+07	185	DHBM_v1_20285	ID:76010262|_conserved_protein_of_unknown_function	peg_2331	hypothetical_protein	PROKKA_01105	hypothetical_protein
DHBM_v1_50044			1.13235e+08			161	1.13235e+08	96	DHBM_v1_50044	ID:76011410|_Lactoylglutathione_lyase	peg_37	Lactoylglutathione_lyase_(EC_4.4.1.5)	PROKKA_02183	Lactoylglutathione_lyase
DHBM_v1_20125	9.44256e+06	476226	6.16431e+07	98	163	223	2.3854e+07	265	DHBM_v1_20125	ID:76010102|_O-acetyl-L-homoserine_sulfhydrylase	peg_2170	O-acetylhomoserine_sulfhydrylase_(EC_2.5.1.49)_/_O-succinylhomoserine_sulfhydrylase_(EC_2.5.1.48)	PROKKA_00956	O-acetyl-L-homoserine_sulfhydrylase
DHBM_v1_10595	4.95165e+06	1.0743e+06	5.57978e+07	140	113	232	2.06079e+07	285	DHBM_v1_10595	ID:76009696|_conserved_protein_of_unknown_function	peg_1763	Predicted_hydrolases_or_acyltransferases_(alpha/beta_hydrolase_superfamily)	PROKKA_00584	hypothetical_protein
DHBM_v1_50268	1.67488e+06		2.17114e+08	224		104	1.09394e+08	98	DHBM_v1_50268	ID:76011634|vipB|_Vi_polysaccharide_biosynthesis_protein_VipB/TviC	peg_265	UDP-glucose_4-epimerase_(EC_5.1.3.2)	PROKKA_02399	UDP-N-acetylglucosamine_4-epimerase
DHBM_v1_10044			1.07586e+08			165	1.07586e+08	99	DHBM_v1_10044	ID:76009145|rpsC|_ribosomal_protein_S3_(BS3)	peg_1215	SSU_ribosomal_protein_S3p_(S3e)	PROKKA_00047	30S_ribosomal_protein_S3
DHBM_v1_140014	1.4946e+06		2.25145e+08	233		101	113320033	95	DHBM_v1_140014	ID:76012471|mtbC|_Dimethylamine_corrinoid_protein_2	peg_1065	Methyltransferase_corrinoid_protein_MMP0829	PROKKA_03137	Methionine_synthase
DHBM_v1_10035			1.03998e+08			170	1.03998e+08	100	DHBM_v1_10035	ID:76009136|fusA|_elongation_factor_G	peg_1206	Translation_elongation_factor_G	PROKKA_00038	Elongation_factor_G
DHBM_v1_30169	7.52772e+06	1.95707e+06	2.27218e+07	108	85	318	1.07355e+07	380	DHBM_v1_30169	ID:76010763|atpF|_ATP_synthase_subunit_b	peg_2814	ATP_synthase_F0_sector_subunit_b_(EC_3.6.3.14)	PROKKA_01582	ATP_synthase_subunit_b
DHBM_v1_10298	2.5354e+06		1.32513e+08	196		145	6.75244e+07	138	DHBM_v1_10298	ID:76009399|fabHA|_beta-ketoacyl-acyl_carrier_protein_synthase_III_1	peg_1465	3-oxoacyl-[acyl-carrier-protein]_synthase,_KASIII_(EC_2.3.1.180)	PROKKA_00299	3-oxoacyl-[acyl-carrier-protein]_synthase_3_protein_1
DHBM_v1_40092	3.1673e+06		1.04807e+08	173		169	5.3987e+07	161	DHBM_v1_40092	ID:76011111|yjiM|_putative_2-hydroxyglutaryl-CoA_dehydratase_(hgdB-like)	peg_3157	hypothetical_protein	PROKKA_01907	(R)-phenyllactyl-CoA_dehydratase_beta_subunit
DHBM_v1_40307	1.32808e+06		2.50564e+08	250		94	1.25946e+08	82	DHBM_v1_40307	ID:76011326|_NUDIX_hydrolase	peg_3367	AP4A_hydrolase	PROKKA_02108	Diadenosine_hexaphosphate_hydrolase
DHBM_v1_190009	2.74247e+06	135051	1.99039e+08	189	219	110	6.73056e+07	140	DHBM_v1_190009	ID:76012601|nifJ|_Pyruvate-flavodoxin_oxidoreductase	peg_3416	Pyruvate-flavodoxin_oxidoreductase_(EC_1.2.7.-)	PROKKA_03249	Pyruvate:ferredoxin_oxidoreductase
DHBM_v1_10081			1.02615e+08			173	1.02615e+08	101	DHBM_v1_10081	ID:76009182|yitK|_putative_RNA_or_cyclic_d-GMP_binding_protein	peg_1252	FIG001943:_hypothetical_protein_YajQ	PROKKA_00085	hypothetical_protein
DHBM_v1_30212	3.99171e+06		8.74678e+07	156		190	4.57297e+07	181	DHBM_v1_30212	ID:76010806|_Iron-sulfur_cluster_assembly_protein_SufB	peg_2856	Iron-sulfur_cluster_assembly_protein_SufB	PROKKA_01622	hypothetical_protein
DHBM_v1_10153	1.2928e+06	221451	3.52733e+08	253	194	73	1.18082e+08	91	DHBM_v1_10153	ID:76009254|trxB|_Thioredoxin_reductase	peg_1324	Thioredoxin_reductase_(EC_1.8.1.9)	PROKKA_00158	Thioredoxin_reductase
DHBM_v1_110011	8.16783e+06	6713997	1.43907e+07	103	39	378	9.75751e+06	402	DHBM_v1_110011	ID:76012282|_Type_IV_pilin_PilA	peg_870	Type_IV_pilin_PilA	PROKKA_02961	hypothetical_protein
DHBM_v1_150026		389941			174		389941	829	DHBM_v1_150026	ID:76012526|_AbrB/MazE/SpoVT_family_DNA-binding_domain-containing_protein	peg_1115	Transcriptional_regulator,_AbrB_family	PROKKA_03188	hypothetical_protein
DHBM_v1_10299	2.62167e+06		1.21692e+08	194		155	6.21571e+07	148	DHBM_v1_10299	ID:76009400|_2-nitropropane_dioxygenase	peg_1466	Enoyl-[acyl-carrier-protein]_reductase_[FMN]_(EC_1.3.1.9)	PROKKA_00300	NADH:quinone_reductase
peg_1327	4.82478e+06	140937	1.09676e+08	144	218	163	3.82139e+07	205	DHBM_v1_10156	ID:76009257|_Glycine/sarcosine/betaine_reductase_protein_A_/_selenocysteine-containing	peg_1327	Glycine/sarcosine/betaine_reductase_protein_A_@_selenocysteine-containing	PROKKA_00161	Glycine/sarcosine/betaine_reductase_complex_component_A1
DHBM_v1_40095	2.20697e+06	558636	1.03653e+08	204	151	171	3.5473e+07	216	DHBM_v1_40095	ID:76011114|mtbC|_Dimethylamine_corrinoid_protein_2	peg_3160	Dimethylamine_corrinoid_protein_2	PROKKA_01910	Methionine_synthase
DHBM_v1_90073	1.82403e+06		1.55959e+08	221		130	7.88913e+07	124	DHBM_v1_90073	ID:76012173|_Nitroreductase_domain-containing_protein	peg_781	Nitroreductase	PROKKA_02870	Nitrobenzene_nitroreductase
DHBM_v1_10055	4.84106e+06	861214	3.95975e+07	142	122	266	1.50999e+07	326	DHBM_v1_10055	ID:76009156|rplR|_ribosomal_protein_L18	peg_1225	LSU_ribosomal_protein_L18p_(L5e)	PROKKA_00058	50S_ribosomal_protein_L18
DHBM_v1_10679	4.12835e+06	705473	4.78827e+07	152	135	243	1.75722e+07	304	DHBM_v1_10679	ID:76009780|ylmE|_putative_PLP-containing_enzyme	peg_1846	Hypothetical_protein_YggS,_proline_synthase_co-transcribed_bacterial_homolog_PROSC	PROKKA_00662	Pyridoxal_phosphate_homeostasis_protein
DHBM_v1_20597	1.11815e+06	76869	7.58547e+08	265	233	34	2.53247e+08	40	DHBM_v1_20597	ID:76010574|_Predicted_Fe-Mo_cluster-binding_protein,_NifX_family	peg_2635	MTH1175-like_domain_family_protein	PROKKA_01408	hypothetical_protein
DHBM_v1_10038	3.3325e+06	718802	5.44831e+07	167	133	236	1.95115e+07	293	DHBM_v1_10038	ID:76009139|rplC|_ribosomal_protein_L3_(BL3)	peg_1209	LSU_ribosomal_protein_L3p_(L3e)	PROKKA_00041	50S_ribosomal_protein_L3
DHBM_v1_10238	1583280	5952663	4.10332e+07	226	46	264	1.61897e+07	315	DHBM_v1_10238	ID:76009339|cobT|_Nicotinate-nucleotide--dimethylbenzimidazole_phosphoribosyltransferase	peg_1406	Nicotinate-nucleotide--dimethylbenzimidazole_phosphoribosyltransferase_(EC_2.4.2.21)	PROKKA_00245	Nicotinate-nucleotide--dimethylbenzimidazole_phosphoribosyltransferase
DHBM_v1_10300	1.83571e+06	433338	121454531	219	166	156	4.12412e+07	195	DHBM_v1_10300	ID:76009401|fabD|_malonyl_CoA:acyl_carrier_protein_transacylase	peg_1467	Malonyl_CoA-acyl_carrier_protein_transacylase_(EC_2.3.1.39)	PROKKA_00301	Malonyl_CoA-acyl_carrier_protein_transacylase
DHBM_v1_10039	2.3561e+06	931271	5.35487e+07	201	116	239	1.89454e+07	296	DHBM_v1_10039	ID:76009140|rplD|_ribosomal_protein_L4	peg_1210	LSU_ribosomal_protein_L4p_(L1e)	PROKKA_00042	50S_ribosomal_protein_L4
DHBM_v1_60118	3.86689e+06	849667	3.46775e+07	158	123	277	1.31313e+07	337	DHBM_v1_60118	ID:76011757|fusA|_Elongation_factor_G	peg_388	Translation_elongation_factor_G-related_protein	PROKKA_02515	Elongation_factor_G
DHBM_v1_120041	2.01902e+06	254896	1.08892e+08	209	189	164	3.70554e+07	209	DHBM_v1_120041	ID:76012389|_conserved_protein_of_unknown_function	peg_979	Related_to_HTH_domain_of_SpoOJ/ParA/ParB/repB_family,_involved_in_chromosome_partitioning	PROKKA_03060	hypothetical_protein
DHBM_v1_20288	4.66684e+06	48185.9	9.16227e+07	147	235	184	3.21126e+07	229	DHBM_v1_20288	ID:76010265|_Cupin_domain-containing_protein	peg_2334	Uncharacterized_conserved_protein,_contains_double-stranded_beta-helix_domain	PROKKA_01108	hypothetical_protein
DHBM_v1_50064		248669			190		248669	841	DHBM_v1_50064	ID:76011430|_Flavin_reductase	peg_58	FIG00514862:_hypothetical_protein	PROKKA_02203	hypothetical_protein
DHBM_v1_60162	655351		3.38793e+08	304		76	1.69724e+08	59	DHBM_v1_60162	ID:76011801|_conserved_exported_protein_of_unknown_function	peg_430	hypothetical_protein	PROKKA_02560	hypothetical_protein
peg_2339	30462009	1468038	10803734	44	95	433	1.42446e+07	329	DHBM_v1_20294	ID:76010271|_Type_I_restriction-modification_system,_restriction_subunit_R	peg_2339	Type_I_restriction-modification_system,_restriction_subunit_R_(EC_3.1.21.3)	PROKKA_01113	Type_I_restriction_enzyme_EcoR124II_R_protein
DHBM_v1_10498	1.26644e+06		1.60513e+08	257		127	8.08896e+07	119	DHBM_v1_10498	ID:76009599|nagB|_Glucosamine-6-phosphate_deaminase	peg_1672	Glucosamine-6-phosphate_deaminase_(EC_3.5.99.6)	PROKKA_00496	putative_glucosamine-6-phosphate_deaminase_2
DHBM_v1_30165	2.72078e+06	266670	8.03144e+07	191	187	199	2.77673e+07	249	DHBM_v1_30165	ID:76010759|atpD|_ATP_synthase_(subunit_beta,_component_F1)	peg_2810	ATP_synthase_beta_chain_(EC_3.6.3.14)	PROKKA_01578	ATP_synthase_subunit_beta
DHBM_v1_10052			8.41386e+07			193	8.41386e+07	115	DHBM_v1_10052	ID:76009153|rpsH|_ribosomal_protein_S8_(BS8)	peg_1223	SSU_ribosomal_protein_S8p_(S15Ae)	PROKKA_00055	30S_ribosomal_protein_S8
DHBM_v1_10239	1.38771e+06		1.33391e+08	243		143	6.73896e+07	139	DHBM_v1_10239	ID:76009340|gltX|_Glutamate--tRNA_ligase	peg_1407	Glutamyl-tRNA_synthetase_(EC_6.1.1.17)	PROKKA_00246	Glutamate--tRNA_ligase
PROKKA_02499	3.06199e+06	309114	62879512	179	183	219	2.20835e+07	276	#VALUE!	#VALUE!	#VALUE!	#VALUE!	PROKKA_02499	50S_ribosomal_protein_L28
DHBM_v1_10064	1.01945e+06		1.80089e+08	270		118	9.05542e+07	110	DHBM_v1_10064	ID:76009165|rpsM|_ribosomal_protein_S13	peg_1235	SSU_ribosomal_protein_S13p_(S18e)	PROKKA_00068	30S_ribosomal_protein_S13
peg_3333	3.08026e+06		7.26573e+07	177		211	3.78688e+07	207	DHBM_v1_40272	ID:76011291|pnpA|_polynucleotide_phosphorylase_(PNPase)	peg_3333	Polyribonucleotide_nucleotidyltransferase_(EC_2.7.7.8)	PROKKA_02074	Polyribonucleotide_nucleotidyltransferase
DHBM_v1_40120	3.23369e+06	285301	55200304	169	184	235	1.95731e+07	292	DHBM_v1_40120	ID:76011139|_Phospho-2-dehydro-3-deoxyheptonate_aldolase	peg_3182	2-keto-3-deoxy-D-arabino-heptulosonate-7-phosphate_synthase_I_alpha_(EC_2.5.1.54)	PROKKA_01932	Phospho-2-dehydro-3-deoxyheptonate_aldolase,_Tyr-sensitive
DHBM_v1_50024			8.19742e+07			196	8.19742e+07	118	DHBM_v1_50024	ID:76011390|bdhJ|_NADH-dependent_butanol_dehydrogenase	peg_20	NADH-dependent_butanol_dehydrogenase_A_(EC_1.1.1.-)	PROKKA_02167	Long-chain-alcohol_dehydrogenase_2
DHBM_v1_50054	2.653e+06	1.56787e+06	2.64351e+07	192	93	305	1.02187e+07	391	DHBM_v1_50054	ID:76011420|carB|_Carbamoyl-phosphate_synthase_large_chain	peg_48	Carbamoyl-phosphate_synthase_large_chain_(EC_6.3.5.5)	PROKKA_02194	Carbamoyl-phosphate_synthase_large_chain
DHBM_v1_120038	791519		1.944e+08	283		112	9.75959e+07	104	DHBM_v1_120038	ID:76012386|_conserved_protein_of_unknown_function	peg_977	Transamidase_GatB_domain_protein	PROKKA_03057	hypothetical_protein
DHBM_v1_30167	2.04585e+06		8.94759e+07	207		188	4.57609e+07	179	DHBM_v1_30167	ID:76010761|atpA|_ATP_synthase_(subunit_alpha,_component_F1)	peg_2812	ATP_synthase_alpha_chain_(EC_3.6.3.14)	PROKKA_01580	ATP_synthase_subunit_alpha
DHBM_v1_40191			8.03795e+07			198	8.03795e+07	121	DHBM_v1_40191	ID:76011210|_conserved_protein_of_unknown_function	peg_3257	hypothetical_protein	PROKKA_01997	hypothetical_protein
DHBM_v1_10620	1.85164e+06		9.62696e+07	217		181	4.90606e+07	169	DHBM_v1_10620	ID:76009721|ftsZ|_cell-division_initiation_protein	peg_1787	Cell_division_protein_FtsZ_(EC_3.4.24.-)	PROKKA_00607	Cell_division_protein_FtsZ
DHBM_v1_20057	2.3226e+06	194510	8.25761e+07	203	201	195	2.83644e+07	244	DHBM_v1_20057	ID:76010034|_MBL_fold_metallo-hydrolase	peg_2099	rubredoxin-oxygen_oxidoreductase	PROKKA_00893	Nitric_oxide_reductase
DHBM_v1_120012	1.89241e+06	191484	94909762	214	204	183	3.23312e+07	228	DHBM_v1_120012	ID:76012360|infC|_initiation_factor_IF-3	peg_952	Translation_initiation_factor_3	PROKKA_03033	Translation_initiation_factor_IF-3
DHBM_v1_20018	1.28679e+06		1.31377e+08	254		148	6.6332e+07	142	DHBM_v1_20018	ID:76009995|bfmBC|_Dihydrolipoyl_dehydrogenase	peg_2061	Dihydrolipoamide_dehydrogenase_(EC_1.8.1.4)	PROKKA_00856	Dihydrolipoyl_dehydrogenase
DHBM_v1_20181	5.27243e+06	404579	2.77898e+07	133	173	301	1.11556e+07	371	DHBM_v1_20181	ID:76010158|_Ferredoxin-3	peg_2227	Ferredoxin	PROKKA_01007	Ferredoxin-3
DHBM_v1_50231	2.7304e+06	519097	4.22237e+07	190	157	260	1.51577e+07	325	DHBM_v1_50231	ID:76011597|_SH3b_domain-containing_protein	peg_231	N-acetylmuramoyl-L-alanine_amidase_(EC_3.5.1.28)	PROKKA_02365	hypothetical_protein
DHBM_v1_20306	6.91799e+06		2.92957e+07	113		293	1.81069e+07	299	DHBM_v1_20306	ID:76010283|rpmA|_ribosomal_protein_L27_(BL24)	peg_2351	LSU_ribosomal_protein_L27p	PROKKA_01126	50S_ribosomal_protein_L27
DHBM_v1_140023			7.81559e+07			206	7.81559e+07	126	DHBM_v1_140023	ID:76012480|_Sugar_kinase	peg_1073	Uncharacterized_protein_MJ1337	PROKKA_03145	ATP-dependent_(S)-NAD(P)H-hydrate_dehydratase
DHBM_v1_10046	3.13916e+06		4.97285e+07	174		240	2.64338e+07	257	DHBM_v1_10046	ID:76009147|rpmC|_ribosomal_protein_L29	peg_1217	LSU_ribosomal_protein_L29p_(L35e)	PROKKA_00049	50S_ribosomal_protein_L29
DHBM_v1_10019	1.284e+06		1.13766e+08	255		160	5.75251e+07	156	DHBM_v1_10019	ID:76009120|glnS|_glutamyl-tRNA_synthetase	peg_1191	Glutaminyl-tRNA_synthetase_(EC_6.1.1.18)	PROKKA_00019	Glutamine--tRNA_ligase
DHBM_v1_10086	1.28014e+06		1.10477e+08	256		162	5.58786e+07	160	DHBM_v1_10086	ID:76009187|argD|_N-acetylornithine_aminotransferase_(PLP-dependent)	peg_1257	Acetylornithine_aminotransferase_(EC_2.6.1.11)	PROKKA_00090	Acetylornithine_aminotransferase
DHBM_v1_70093	1.47623e+06	479252	5.83458e+07	235	162	231	2.01004e+07	288	DHBM_v1_70093	ID:76011913|_MtaA/CmuA_family_methyltransferase	peg_537	Methylcobalamin_methyltransferase_MMP0830	PROKKA_02647	Uroporphyrinogen_decarboxylase
DHBM_v1_10084	661118		1.83148e+08	303		116	9.19046e+07	109	DHBM_v1_10084	ID:76009185|argJ|_ornithine_acetyltransferase;_amino-acid_acetyltransferase	peg_1255	Glutamate_N-acetyltransferase_(EC_2.3.1.35)_/_N-acetylglutamate_synthase_(EC_2.3.1.1)	PROKKA_00088	Arginine_biosynthesis_bifunctional_protein_ArgJ
DHBM_v1_30262	2.44504e+06		6.2776e+07	199		220	3.26105e+07	226	DHBM_v1_30262	ID:76010856|copZ|_Copper_chaperone_CopZ	peg_2911	Copper(I)_chaperone_CopZ	PROKKA_01672	Copper_chaperone_CopZ
DHBM_v1_50060	1.40818e+06		9.65185e+07	241		178	4.89633e+07	171	DHBM_v1_50060	ID:76011426|_putative_MtaA/CmuA_family_methyltransferase	peg_54	Methylcobalamin:coenzyme_M_methyltransferase,_methylamine-specific	PROKKA_02199	Uroporphyrinogen_decarboxylase
DHBM_v1_10759	2.53411e+06	612153	2.857e+07	197	144	295	1.05721e+07	386	DHBM_v1_10759	ID:76009860|remA|_essential_sporulation_DNA_binding_protein;_regulator_of_biofilm_formation	peg_1925	FIG003307:_hypothetical_protein	PROKKA_00731	Extracellular_matrix_regulatory_protein_A
DHBM_v1_20092	1.73394e+06		7.97347e+07	223		201	4.07343e+07	197	DHBM_v1_20092	ID:76010069|hemD|_Uroporphyrinogen-III_C-methyltransferase_/_Uroporphyrinogen-III_synthase	peg_2135	Uroporphyrinogen-III_methyltransferase_(EC_2.1.1.107)_/_Uroporphyrinogen-III_synthase_(EC_4.2.1.75)	PROKKA_00927	Siroheme_synthase
DHBM_v1_20588	1.90215e+06			212			1.90215e+06	660	DHBM_v1_20588	ID:76010565|_conserved_protein_of_unknown_function	peg_2626	hypothetical_protein	PROKKA_01398	hypothetical_protein
DHBM_v1_10032	4.94171e+06	1.09511e+06	1.35596e+07	141	111	386	6.53215e+06	461	DHBM_v1_10032	ID:76009133|rpsL|_ribosomal_protein_S12_(BS12)	#VALUE!	#VALUE!	PROKKA_00036	30S_ribosomal_protein_S12
DHBM_v1_190062	1.42298e+06		9.00163e+07	239		187	4.57197e+07	182	DHBM_v1_190062	ID:76012654|_FMN_red_domain-containing_protein	peg_3463	Iron-sulfur_flavoprotein	PROKKA_03294	hypothetical_protein
DHBM_v1_40181			6.70021e+07			215	6.70021e+07	141	DHBM_v1_40181	ID:76011200|deoB|_1,5-phosphopentomutase	peg_3246	Phosphopentomutase_(EC_5.4.2.7)	PROKKA_01988	Phosphopentomutase
PROKKA_03032		148779			216		148779	848	#VALUE!	#VALUE!	peg_951	LSU_ribosomal_protein_L35p	PROKKA_03032	50S_ribosomal_protein_L35
DHBM_v1_10323		146028			217		146028	849	DHBM_v1_10323	ID:76009424|ffh|_signal_recognition_particle-like_(SRP)_GTPase	peg_1492	Signal_recognition_particle,_subunit_Ffh_SRP54_(TC_3.A.5.1.1)	PROKKA_00324	Signal_recognition_particle_protein
DHBM_v1_20486	482910	281470	1.37085e+08	325	185	142	4.59497e+07	178	DHBM_v1_20486	ID:76010463|tpiA|_triose_phosphate_isomerase	peg_2529	Triosephosphate_isomerase_(EC_5.3.1.1)	PROKKA_01305	Triosephosphate_isomerase
DHBM_v1_20098	1.83522e+06		6.58486e+07	220		217	3.38419e+07	224	DHBM_v1_20098	ID:76010075|purC|_Phosphoribosylaminoimidazole-succinocarboxamide_synthase	peg_2140	Phosphoribosylaminoimidazole-succinocarboxamide_synthase_(EC_6.3.2.6)	PROKKA_00931	Phosphoribosylaminoimidazole-succinocarboxamide_synthase
DHBM_v1_70040	4.27538e+06	167119	28227850	150	211	297	1.08901e+07	376	DHBM_v1_70040	ID:76011860|_conserved_protein_of_unknown_function	peg_483	ATPase_involved_in_DNA_repair	PROKKA_02608	hypothetical_protein
DHBM_v1_10349			6.19546e+07			222	6.19546e+07	150	DHBM_v1_10349	ID:76009450|guaA|_Putative_GMP_synthase_[glutamine-hydrolyzing]_2	peg_1521	GMP_synthase_[glutamine-hydrolyzing]_(EC_6.3.5.2)	PROKKA_00350	GMP_synthase_[glutamine-hydrolyzing]
DHBM_v1_10133	1.36345e+06	540074	37242426	246	153	270	1.30486e+07	339	DHBM_v1_10133	ID:76009234|ppdK|_Pyruvate,_phosphate_dikinase	peg_1307	Pyruvate,phosphate_dikinase_(EC_2.7.9.1)	PROKKA_00138	Pyruvate,_phosphate_dikinase
DHBM_v1_30068	3.11926e+06	870990	1.47165e+07	175	120	376	6235593	471	DHBM_v1_30068	ID:76010662|_Peptidyl-prolyl_cis-trans_isomerase_ppiD	peg_2720	Peptidyl-prolyl_cis-trans_isomerase_PpiD_(EC_5.2.1.8)	PROKKA_01494	Foldase_protein_PrsA
DHBM_v1_10325	2.63997e+06		4.40685e+07	193		255	2.33542e+07	268	DHBM_v1_10325	ID:76009426|ylqC|_putative_RNA_binding_protein	peg_1494	KH_domain_RNA_binding_protein_YlqC	PROKKA_00326	hypothetical_protein
DHBM_v1_40271	1.01879e+06	96159.7	100746027	271	227	174	3.39537e+07	222	DHBM_v1_40271	ID:76011290|rpsO|_ribosomal_protein_S15_(BS18)	peg_3332	SSU_ribosomal_protein_S15p_(S13e)	PROKKA_02073	30S_ribosomal_protein_S15
DHBM_v1_10043	1.33463e+06		7.90628e+07	249		202	4.01987e+07	199	DHBM_v1_10043	ID:76009144|rplV|_ribosomal_protein_L22_(BL17)	peg_1214	LSU_ribosomal_protein_L22p_(L17e)	PROKKA_00046	50S_ribosomal_protein_L22
DHBM_v1_10089			6.06743e+07			227	6.06743e+07	151	DHBM_v1_10089	ID:76009190|_Proline_reductase_for_pyrrolysine_biosynthesis	peg_1260	Proline_reductase_for_pyrrolysine_biosynthesis	PROKKA_00093	S-inosyl-L-homocysteine_hydrolase
DHBM_v1_10077	3.06287e+06		3.43323e+07	178		278	1.86976e+07	297	DHBM_v1_10077	ID:76009178|mog|_Molybdopterin_adenylyltransferase	peg_1248	Molybdenum_cofactor_biosynthesis_protein_MoaB	PROKKA_00081	Molybdopterin_adenylyltransferase
DHBM_v1_30213	1.86344e+06	905361	1.7397e+07	215	118	352	6.72193e+06	451	DHBM_v1_30213	ID:76010807|_ABC_transporter_ATP-binding_protein	peg_2857	Iron-sulfur_cluster_assembly_ATPase_protein_SufC	PROKKA_01623	Vitamin_B12_import_ATP-binding_protein_BtuD
DHBM_v1_10050			60307466			229	60307466	152	DHBM_v1_10050	ID:76009151|rplE|_ribosomal_protein_L5_(BL6)	peg_1221	LSU_ribosomal_protein_L5p_(L11e)	PROKKA_00053	50S_ribosomal_protein_L5
DHBM_v1_50013	1.95035e+06		46995576	211		247	2.4473e+07	263	DHBM_v1_50013	ID:76011379|_Pyrimidine_reductase,_riboflavin_biosynthesis	peg_10	Pyrimidine_reductase,_riboflavin_biosynthesis	PROKKA_02157	hypothetical_protein
DHBM_v1_60165			60086803			230	60086803	154	DHBM_v1_60165	ID:76011804|tyrS|_Tyrosine--tRNA_ligase	peg_432	Tyrosyl-tRNA_synthetase_(EC_6.1.1.1)	PROKKA_02563	Tyrosine--tRNA_ligase
DHBM_v1_40094	598408		1.29218e+08	310		151	6.49081e+07	144	DHBM_v1_40094	ID:76011113|_Uroporphyrinogen_decarboxylase	peg_3159	Methylcobalamin:coenzyme_M_methyltransferase,_methanol-specific	PROKKA_01909	Uroporphyrinogen_decarboxylase
peg_1018	1497312	202782	4.16652e+07	232	199	263	1.44551e+07	328	DHBM_v1_130024	ID:76012427|_conserved_protein_of_unknown_function	peg_1018	ABC-type_dipeptide/oligopeptide/nickel_transport_system,_ATPase_component	PROKKA_03095	hypothetical_protein
DHBM_v1_40267	2.87174e+06	1.17389e+06	12482685	186	107	403	5.50944e+06	494	DHBM_v1_40267	ID:76011286|rbfA|_pre-ribosomal_(17S)_RNA_binding_factor_A	peg_3328	Ribosome-binding_factor_A	PROKKA_02069	Ribosome-binding_factor_A
DHBM_v1_10530	452607	887463	44388790	329	119	253	1.5243e+07	324	DHBM_v1_10530	ID:76009631|_Radical_SAM_protein	peg_1703	Radical_SAM_domain_protein	PROKKA_00525	GTP_3',8-cyclase
DHBM_v1_10494	3.67728e+06	578521	1.29662e+07	160	149	395	5.74068e+06	489	DHBM_v1_10494	ID:76009595|glmM|_phosphoglucosamine_mutase	peg_1668	Phosphoglucosamine_mutase_(EC_5.4.2.10)	PROKKA_00492	Phosphoglucosamine_mutase
DHBM_v1_10034	978171		83962525	276		194	4.24703e+07	192	DHBM_v1_10034	ID:76009135|rpsG|_ribosomal_protein_S7_(BS7)	peg_1205	SSU_ribosomal_protein_S7p_(S5e)	PROKKA_00037	30S_ribosomal_protein_S7
DHBM_v1_10073		94798.2	4.80345e+07		229	242	2.40647e+07	264	DHBM_v1_10073	ID:76009174|rplM|_ribosomal_protein_L13	peg_1244	LSU_ribosomal_protein_L13p_(L13Ae)	PROKKA_00077	50S_ribosomal_protein_L13
DHBM_v1_10025	2.94302e+06		3.05523e+07	184		290	1.67476e+07	313	DHBM_v1_10025	ID:76009126|rplK|_ribosomal_protein_L11_(BL11)	peg_1197	LSU_ribosomal_protein_L11p_(L12e)	PROKKA_00029	50S_ribosomal_protein_L11
DHBM_v1_30143	2.78973e+06	603499	1.40422e+07	187	146	381	5.81181e+06	483	DHBM_v1_30143	ID:76010737|_RND_multidrug_efflux_transporter;_Acriflavin_resistance_protein	peg_2791	RND_multidrug_efflux_transporter;_Acriflavin_resistance_protein	PROKKA_01560	Swarming_motility_protein_SwrC
DHBM_v1_40340	1.32202e+06	149904	46261396	252	215	250	1.59111e+07	317	DHBM_v1_40340	ID:76011359|efp|_elongation_factor_P	peg_3399	Translation_elongation_factor_P	PROKKA_02140	Elongation_factor_P
DHBM_v1_10859	1.38211e+06		53612098	244		238	2.74971e+07	250	DHBM_v1_10859	ID:76009960|rpsB|_ribosomal_protein_S2	peg_2025	SSU_ribosomal_protein_S2p_(SAe)	PROKKA_00825	30S_ribosomal_protein_S2
DHBM_v1_30211	536638		1.04909e+08	316		168	5.27227e+07	163	DHBM_v1_30211	ID:76010805|htpG|_Chaperone_protein_HtpG	peg_2855	Chaperone_protein_HtpG	PROKKA_01621	Chaperone_protein_HtpG
DHBM_v1_40306	751558	205148		286	198		478353	816	DHBM_v1_40306	ID:76011325|_LytR_cpsA_psr_domain-containing_protein	peg_3366	Cell_envelope-associated_transcriptional_attenuator_LytR-CpsA-Psr,_subfamily_M_(as_in_PMID19099556)	PROKKA_02107	Polyisoprenyl-teichoic_acid--peptidoglycan_teichoic_acid_transferase_TagU
DHBM_v1_120019	613235		97426590	309		176	4.90199e+07	170	DHBM_v1_120019	ID:76012367|_Chromate_reductase	peg_960	NADPH:quinone_oxidoreductase	PROKKA_03041	NAD(P)H-dependent_FMN_reductase
DHBM_v1_30338	1.51024e+06		43664052	231		256	2.25871e+07	271	DHBM_v1_30338	ID:76010932|_Thymidylate_kinase	peg_2993	Thymidylate_kinase_(EC_2.7.4.9)	PROKKA_01748	hypothetical_protein
DHBM_v1_50249			4.76128e+07			244	4.76128e+07	174	DHBM_v1_50249	ID:76011615|epsN|_UDP_2,6-dideoxy_2-acetamido_4-keto_glucose_aminotransferase_involved_in_N,N'-diacetylbacillosamine_synthesis_and_in_biofilm_matrix_formation	peg_249	Lipopolysaccharide_biosynthesis_protein_RffA	PROKKA_02383	Putative_pyridoxal_phosphate-dependent_aminotransferase_EpsN
DHBM_v1_10580			4.74819e+07			245	4.74819e+07	175	DHBM_v1_10580	ID:76009681|icd|_Isocitrate_dehydrogenase_[NADP]	peg_1750	Isocitrate_dehydrogenase_[NADP]_(EC_1.1.1.42)	PROKKA_00571	Isocitrate_dehydrogenase_[NADP]
DHBM_v1_50112	1.40227e+06	132009	3.59524e+07	242	221	272	1.24955e+07	349	DHBM_v1_50112	ID:76011478|_Pirin-like_protein_CC_0481	peg_109	Pirin-like_protein_YhhW,_possibly_qercetin_2,3-dioxygenase_activity	PROKKA_02249	hypothetical_protein
DHBM_v1_10546	1.89839e+06		3.18971e+07	213		283	1.68977e+07	312	DHBM_v1_10546	ID:76009647|_conserved_protein_of_unknown_function	peg_1720	hypothetical_protein	PROKKA_00541	hypothetical_protein
DHBM_v1_20139	192760		2.49284e+08	401		96	1.24738e+08	85	DHBM_v1_20139	ID:76010116|_Lactoylglutathione_lyase	peg_2183	Lactoylglutathione_lyase_(EC_4.4.1.5)	PROKKA_00968	hypothetical_protein
DHBM_v1_40016			46604689			249	46604689	176	DHBM_v1_40016	ID:76011035|_Iron-only_hydrogenase_system_regulator	peg_3090	hypothetical_protein	PROKKA_01845	hypothetical_protein
DHBM_v1_30409	1.0102e+06	155811	4.07316e+07	272	214	265	1.39659e+07	331	DHBM_v1_30409	ID:76011003|serS|_seryl-tRNA_synthetase	peg_3066	Seryl-tRNA_synthetase_(EC_6.1.1.11)	PROKKA_01818	Serine--tRNA_ligase
DHBM_v1_60166	3.02273e+06		2.16228e+07	180		326	1.23227e+07	354	DHBM_v1_60166	ID:76011805|_protein_of_unknown_function	peg_433	hypothetical_protein	PROKKA_02564	hypothetical_protein
DHBM_v1_10004	1.45445e+06	405703	16949585	236	170	357	6.26991e+06	470	DHBM_v1_10004	ID:76009105|clpC|_class_III_stress_response-related_ATPase,_AAA+_superfamily;_Maxwell's_demon	peg_1176	ATP-dependent_Clp_protease,_ATP-binding_subunit_ClpC_/_Negative_regulator_of_genetic_competence_clcC/mecB	PROKKA_00004	Negative_regulator_of_genetic_competence_ClpC/MecB
DHBM_v1_30164	1.24359e+06	229696	2.40591e+07	261	191	313	8.51079e+06	422	DHBM_v1_30164	ID:76010758|atpC|_ATP_synthase_(subunit_epsilon,_F1_subunit)	peg_2809	ATP_synthase_epsilon_chain_(EC_3.6.3.14)	PROKKA_01577	ATP_synthase_epsilon_chain
DHBM_v1_20124	1.26025e+06		4.41856e+07	258		254	2.27229e+07	270	DHBM_v1_20124	ID:76010101|cysK|_cysteine_synthase_(PLP-dependent)	peg_2169	Cysteine_synthase_(EC_2.5.1.47)	PROKKA_00955	O-acetylserine_sulfhydrylase
DHBM_v1_20199	265832	405555	6.5269e+07	380	171	218	2.19801e+07	277	DHBM_v1_20199	ID:76010176|_Hcy-binding_domain-containing_protein	peg_2246	5-methyltetrahydrofolate--homocysteine_methyltransferase_(EC_2.1.1.13)	PROKKA_01023	Bifunctional_homocysteine_S-methyltransferase/5,10-methylenetetrahydrofolate_reductase
DHBM_v1_40034	747177		6.07712e+07	288		226	3.07592e+07	235	DHBM_v1_40034	ID:76011053|_PC4_domain-containing_protein	peg_3105	bacterial_seryl-tRNA_synthetase_related	PROKKA_01861	hypothetical_protein
DHBM_v1_50045			4.34752e+07			257	4.34752e+07	189	DHBM_v1_50045	ID:76011411|_FMN_red_domain-containing_protein	peg_38	Iron-sulfur_flavoprotein	PROKKA_02184	hypothetical_protein
DHBM_v1_60011	506022		8.68791e+07	322		192	4.36926e+07	188	DHBM_v1_60011	ID:76011650|hpa/tpa|_Hypotaurine/taurine--pyruvate_aminotransferase	peg_279	Taurine--pyruvate_aminotransferase_(EC_2.6.1.77)	PROKKA_02412	Hypotaurine/taurine--pyruvate_aminotransferase
DHBM_v1_110019	421529		8.89957e+07	333		189	4.47086e+07	184	DHBM_v1_110019	ID:76012290|_protein_of_unknown_function	peg_879	hypothetical_protein	PROKKA_02969	hypothetical_protein
DHBM_v1_40225			4.18162e+07			262	4.18162e+07	193	DHBM_v1_40225	ID:76011244|_conserved_protein_of_unknown_function	peg_3288	Fumarylacetoacetate_hydrolase_family_protein	PROKKA_02027	putative_protein_YisK
peg_284	2.46471e+06	91854.1	16905782	198	230	358	6.48745e+06	463	DHBM_v1_60016	ID:76011655|_conserved_protein_of_unknown_function	peg_284	hypothetical_protein	PROKKA_02414	hypothetical_protein
DHBM_v1_60154	3.57272e+06	533145	8.0925e+06	162	154	472	4.06612e+06	543	DHBM_v1_60154	ID:76011793|_exported_protein_of_unknown_function	peg_424	hypothetical_protein	PROKKA_02551	hypothetical_protein
DHBM_v1_20245	2.0295e+06	480261	1.13765e+07	208	161	421	4.62874e+06	518	DHBM_v1_20245	ID:76010222|floA|_flotillin-like_protein_involved_in_membrane_lipid_rafts	peg_2290	DUF1432_domain-containing_protein	PROKKA_01067	hypothetical_protein
DHBM_v1_20234	646989		6.2077e+07	307		221	3.1362e+07	234	DHBM_v1_20234	ID:76010211|_Thioredoxin_domain-containing_protein	peg_2280	FIG00590374:_hypothetical_protein	PROKKA_01057	Thioredoxin_1
DHBM_v1_10017			3.92409e+07			267	3.92409e+07	203	DHBM_v1_10017	ID:76009118|yacO|_Putative_TrmH_family_tRNA/rRNA_methyltransferase_YacO	peg_1189	23S_rRNA_(guanosine-2'-O-)_-methyltransferase_rlmB_(EC_2.1.1.-)	PROKKA_00017	Putative_TrmH_family_tRNA/rRNA_methyltransferase
DHBM_v1_20024			3.90015e+07			268	3.90015e+07	204	DHBM_v1_20024	ID:76010001|purD|_phosphoribosylglycinamide_synthetase	peg_2066	Phosphoribosylamine--glycine_ligase_(EC_6.3.4.13)	PROKKA_00861	Phosphoribosylamine--glycine_ligase
DHBM_v1_60149	715827		4.83654e+07	295		241	2.45406e+07	262	DHBM_v1_60149	ID:76011788|_Ferredoxin	peg_419	Acetyl-CoA_synthase_corrinoid_activation_protein	PROKKA_02546	Na(+)-translocating_NADH-quinone_reductase_subunit_F
DHBM_v1_10316	730864		45866177	291		251	2.32985e+07	269	DHBM_v1_10316	ID:76009417|mtaD|_5-methylthioadenosine/S-adenosylhomocysteine_deaminase	peg_1483	S-adenosylhomocysteine_deaminase_(EC_3.5.4.28);_Methylthioadenosine_deaminase	PROKKA_00317	5-methylthioadenosine/S-adenosylhomocysteine_deaminase
DHBM_v1_120022			36512085			271	36512085	211	DHBM_v1_120022	ID:76012370|yxiE|_phosphate_starvation_protein_(universal_stress_protein_A_family)	peg_962	Universal_stress_protein_UspA_and_related_nucleotide-binding_proteins	PROKKA_03043	Putative_universal_stress_protein
DHBM_v1_20546	654304		5.36695e+07	305		237	2.71619e+07	254	DHBM_v1_20546	ID:76010523|_Delta-1-pyrroline-5-carboxylate_dehydrogenase	peg_2586	Delta-1-pyrroline-5-carboxylate_dehydrogenase_(EC_1.5.1.12)	PROKKA_01360	1-pyrroline-5-carboxylate_dehydrogenase_1
DHBM_v1_30334	3.62292e+06	626931	5957187	161	142	511	3.40235e+06	571	DHBM_v1_30334	ID:76010928|sipS|_Signal_peptidase_I	peg_2989	Signal_peptidase_I_(EC_3.4.21.89)	PROKKA_01744	Signal_peptidase_I_P
DHBM_v1_10118	420702		7.50307e+07	335		209	3.77257e+07	208	DHBM_v1_10118	ID:76009219|cdd|_cytidine/deoxycytidine_deaminase	peg_1291	Cytidine_deaminase_(EC_3.5.4.5)	PROKKA_00123	Cytidine_deaminase
DHBM_v1_10833	1.15523e+06		3.3731e+07	263		282	1.74431e+07	308	DHBM_v1_10833	ID:76009934|_conserved_protein_of_unknown_function	peg_1998	C_GCAxxG_C_C_family_protein	PROKKA_00801	hypothetical_protein
DHBM_v1_10780			3.53193e+07			273	3.53193e+07	217	DHBM_v1_10780	ID:76009881|_MtaA/CmuA_family_methyltransferase	peg_1943	Methylcobalamin:coenzyme_M_methyltransferase,_methanol-specific	PROKKA_00749	Uroporphyrinogen_decarboxylase
DHBM_v1_20556	224281	99473.1	7.88821e+07	392	226	203	2.6402e+07	258	DHBM_v1_20556	ID:76010533|cbpA|_curved_DNA-binding_protein,_DnaJ_homologue_that_functions_as_a_co-chaperone_of_DnaK	peg_2596	DnaJ-class_molecular_chaperone_CbpA	PROKKA_01368	Curved_DNA-binding_protein
DHBM_v1_20342			35246684			274	35246684	218	DHBM_v1_20342	ID:76010319|_Amino_acid-binding_ACT	peg_2384	Amino_acid-binding_ACT	PROKKA_01165	hypothetical_protein
DHBM_v1_40305			34970012			276	34970012	219	DHBM_v1_40305	ID:76011324|codY|_transcriptional_regulator,_GTP_and_BCAA-dependent	peg_3365	GTP-sensing_transcriptional_pleiotropic_repressor_codY	PROKKA_02106	GTP-sensing_transcriptional_pleiotropic_repressor_CodY
DHBM_v1_10090	727342		4.2107e+07	292		261	2.14172e+07	281	DHBM_v1_10090	ID:76009191|_Transcriptional_regulator	peg_1261	Transcriptional_regulator	PROKKA_00094	Lactate_racemase
DHBM_v1_10819	307825		91192970	368		185	4.57504e+07	180	DHBM_v1_10819	ID:76009920|xsc|_Sulfoacetaldehyde_acetyltransferase	peg_1984	Sulfoacetaldehyde_acetyltransferase_(EC_2.3.3.15)	PROKKA_00787	Sulfoacetaldehyde_acetyltransferase
DHBM_v1_30248	1.41762e+06		2.30263e+07	240		315	1.2222e+07	356	DHBM_v1_30248	ID:76010842|_protein_of_unknown_function	peg_2898	hypothetical_protein	PROKKA_01658	hypothetical_protein
DHBM_v1_10067	738793	162095	2.06757e+07	289	212	332	7.1922e+06	448	DHBM_v1_10067	ID:76009168|rpoA|_RNA_polymerase_(alpha_subunit)	peg_1238	DNA-directed_RNA_polymerase_alpha_subunit_(EC_2.7.7.6)	PROKKA_00071	DNA-directed_RNA_polymerase_subunit_alpha
DHBM_v1_20581	1.47722e+06	1.5238e+06	6.07089e+06	234	94	508	3.02397e+06	586	DHBM_v1_20581	ID:76010558|_exported_protein_of_unknown_function	peg_2620	Exopolysaccharide_biosynthesis_domain_protein	PROKKA_01392	hypothetical_protein
DHBM_v1_10045			34276435			279	34276435	220	DHBM_v1_10045	ID:76009146|rplP|_ribosomal_protein_L16	peg_1216	LSU_ribosomal_protein_L16p_(L10e)	PROKKA_00048	50S_ribosomal_protein_L16
DHBM_v1_50242		171084	1.7283e+07		208	353	8.72703e+06	416	DHBM_v1_50242	ID:76011608|hemC|_porphobilinogen_deaminase_(hydroxymethylbilane_synthase)	peg_241	Porphobilinogen_deaminase_(EC_2.5.1.61)	PROKKA_02376	Porphobilinogen_deaminase
DHBM_v1_20377			3.39359e+07			281	3.39359e+07	223	DHBM_v1_20377	ID:76010354|alr|_Alanine_racemase	peg_2416	Alanine_racemase_(EC_5.1.1.1)	PROKKA_01198	Alanine_racemase_1
DHBM_v1_30124	2.33089e+06		16500060	202		363	9.41548e+06	405	DHBM_v1_30124	ID:76010718|hpf|_ribosome-associated_sigma_54_modulation_protein;_ribosome_dimerisation_factor	peg_2772	Ribosomal_subunit_interface_protein	PROKKA_01543	Ribosome_hibernation_promotion_factor
DHBM_v1_30361	160172		1.26287e+08	413		152	6.32237e+07	146	DHBM_v1_30361	ID:76010955|pepF|_oligoendopeptidase_F	peg_3016	Oligoendopeptidase_F_(EC_3.4.24.-)	PROKKA_01770	Oligoendopeptidase_F,_plasmid
DHBM_v1_20163	1.54616e+06		19492128	228		339	1.05191e+07	387	DHBM_v1_20163	ID:76010140|_conserved_protein_of_unknown_function	peg_2208	predicted_protein	PROKKA_00989	hypothetical_protein
DHBM_v1_10836	693210	83364.9	22552217	299	232	320	7.77626e+06	438	DHBM_v1_10836	ID:76009937|_conserved_protein_of_unknown_function	peg_2002	FIG00589810:_hypothetical_protein	PROKKA_00804	hypothetical_protein
DHBM_v1_10158	1.78258e+06	653409	6.77087e+06	222	140	490	3.06896e+06	584	DHBM_v1_10158	ID:76009259|grdD|_Glycine/sarcosine/betaine_reductase_complex_component_C_subunit_alpha	peg_1330	Glycine/sarcosine/betaine_reductase_component_C_chain_2	PROKKA_00163	Glycine/sarcosine/betaine_reductase_complex_component_C_subunit_alpha
DHBM_v1_20485			3.17779e+07			284	3.17779e+07	231	DHBM_v1_20485	ID:76010462|pgm|_phosphoglycerate_mutase	peg_2528	2,3-bisphosphoglycerate-independent_phosphoglycerate_mutase_(EC_5.4.2.1)	PROKKA_01304	2,3-bisphosphoglycerate-independent_phosphoglycerate_mutase
DHBM_v1_10087			3.17457e+07			285	3.17457e+07	232	DHBM_v1_10087	ID:76009188|argG|_argininosuccinate_synthase	peg_1258	Argininosuccinate_synthase_(EC_6.3.4.5)	PROKKA_00091	Argininosuccinate_synthase
DHBM_v1_30117	1.08015e+06	1.23296e+06	7302727	268	103	484	3.20528e+06	579	DHBM_v1_30117	ID:76010711|_Putative_transketolase_N-terminal_section	peg_2766	Transketolase,_N-terminal_section_(EC_2.2.1.1)	PROKKA_01537	Apulose-4-phosphate_transketolase_subunit_A
DHBM_v1_120036			31602781			286	31602781	233	DHBM_v1_120036	ID:76012384|_Capsular_biosynthesis_protein	peg_975	Capsular_polysaccharide_synthesis_enzyme_Cap5F	PROKKA_03055	UDP-2-acetamido-2,6-beta-L-arabino-hexul-4-ose_reductase
DHBM_v1_40076	3.38406e+06		1.22255e+07	165		409	7.80476e+06	436	DHBM_v1_40076	ID:76011095|gatC|_glutamyl-tRNA(Gln)_amidotransferase_(subunit_C)	peg_3144	Aspartyl-tRNA(Asn)_amidotransferase_subunit_C_(EC_6.3.5.6)_@_Glutamyl-tRNA(Gln)_amidotransferase_subunit_C_(EC_6.3.5.7)	PROKKA_01895	Aspartyl/glutamyl-tRNA(Asn/Gln)_amidotransferase_subunit_C
DHBM_v1_10027	549089	89405	2.29474e+07	314	231	317	7.86197e+06	434	DHBM_v1_10027	ID:76009128|rplJ|_ribosomal_protein_L10_(BL5)	peg_1199	LSU_ribosomal_protein_L10p_(P0)	PROKKA_00031	50S_ribosomal_protein_L10
DHBM_v1_10051	2.75572e+06	517989	5356843	188	158	521	2.87685e+06	600	DHBM_v1_10051	ID:76009152|rpsNA|_ribosomal_protein_S14	peg_1222	SSU_ribosomal_protein_S14p_(S29e)_@_SSU_ribosomal_protein_S14p_(S29e),_zinc-dependent	PROKKA_00054	30S_ribosomal_protein_S14
DHBM_v1_40263	414255	47105.7	2.81162e+07	336	236	298	9.52585e+06	404	DHBM_v1_40263	ID:76011282|nusA|_transcription_translation_coupling_factor_involved_in_Rho-dependent_transcription_termination	peg_3324	Transcription_termination_protein_NusA	PROKKA_02065	Transcription_termination/antitermination_protein_NusA
DHBM_v1_20411			3.02694e+07			291	3.02694e+07	238	DHBM_v1_20411	ID:76010388|_conserved_protein_of_unknown_function	peg_2453	hypothetical_protein	PROKKA_01232	hypothetical_protein
DHBM_v1_10438			30211012			292	30211012	239	DHBM_v1_10438	ID:76009539|_conserved_protein_of_unknown_function	peg_1612	hypothetical_protein	PROKKA_00437	hypothetical_protein
DHBM_v1_50208	715893			294			715893	790	DHBM_v1_50208	ID:76011574|_conserved_protein_of_unknown_function	peg_206	hypothetical_protein	PROKKA_02340	hypothetical_protein
DHBM_v1_10125			2.83466e+07			296	2.83466e+07	245	DHBM_v1_10125	ID:76009226|_ABC_transporter_substrate-binding_protein	peg_1298	thiamine_biosynthesis_protein,_putative	PROKKA_00130	hypothetical_protein
DHBM_v1_50106	308422		60519398	367		228	3.04139e+07	237	DHBM_v1_50106	ID:76011472|_conserved_protein_of_unknown_function	peg_102	hypothetical_protein	PROKKA_02243	hypothetical_protein
DHBM_v1_10040		765019	8295978		126	470	4.5305e+06	523	DHBM_v1_10040	ID:76009141|rplW|_ribosomal_protein_L23	peg_1211	LSU_ribosomal_protein_L23p_(L23Ae)	PROKKA_00043	50S_ribosomal_protein_L23
DHBM_v1_20126	250626		7.19321e+07	385		213	3.60913e+07	214	DHBM_v1_20126	ID:76010103|iscU|_scaffold_protein	peg_2171	Iron-sulfur_cluster_assembly_scaffold_protein_IscU/NifU-like	PROKKA_00957	Iron-sulfur_cluster_assembly_scaffold_protein_IscU
DHBM_v1_30148			2.8018e+07			299	2.8018e+07	246	DHBM_v1_30148	ID:76010742|_Amino_acid_ABC_transporter_substrate-binding_protein	peg_2796	Amino_acid_ABC_transporter,_amino_acid-binding/permease_protein	PROKKA_01565	Membrane-bound_lytic_murein_transglycosylase_F
DHBM_v1_90077	1.00228e+06		2.17277e+07	273		325	1.1365e+07	366	DHBM_v1_90077	ID:76012177|_conserved_protein_of_unknown_function	peg_785	Glutamate_synthase_[NADPH]_large_chain_(EC_1.4.1.13)	PROKKA_02874	hypothetical_protein
DHBM_v1_20179			2.79274e+07			300	2.79274e+07	247	DHBM_v1_20179	ID:76010156|_Rhodanese_domain-containing_protein	peg_2225	NADH_dehydrogenase_(EC_1.6.99.3)	PROKKA_01005	Coenzyme_A_disulfide_reductase
DHBM_v1_10219			2.67302e+07			303	2.67302e+07	255	DHBM_v1_10219	ID:76009320|_PDZ_domain-containing_protein	peg_1390	Carboxyl-terminal_protease_(EC_3.4.21.102)	PROKKA_00224	hypothetical_protein
DHBM_v1_10828			2.66434e+07			304	2.66434e+07	256	DHBM_v1_10828	ID:76009929|iolA|_Malonate-semialdehyde_dehydrogenase_2	peg_1993	Methylmalonate-semialdehyde_dehydrogenase_(EC_1.2.1.27)	PROKKA_00796	Malonate-semialdehyde_dehydrogenase
DHBM_v1_140010	4.2359e+06		9141582	151		457	6.68874e+06	454	DHBM_v1_140010	ID:76012467|_ABC_transporter_substrate-binding_protein	peg_1061	Ferrichrome-binding_periplasmic_protein	PROKKA_03133	putative_protein
DHBM_v1_60036	162046	213785		412	196		187915	844	DHBM_v1_60036	ID:76011675|rplS|_ribosomal_protein_L19	peg_303	LSU_ribosomal_protein_L19p	PROKKA_02432	50S_ribosomal_protein_L19
DHBM_v1_130031	990511		2.01675e+07	274		335	1.0579e+07	384	DHBM_v1_130031	ID:76012434|_MOSC_domain-containing_protein	peg_1025	FIG060329:_MOSC_domain_protein	PROKKA_03101	hypothetical_protein
DHBM_v1_10585	1.32703e+06		1.65803e+07	251		361	8.95367e+06	411	DHBM_v1_10585	ID:76009686|_CoB--CoM_heterodisulfide_reductase_subunit_B	peg_1755	CoB--CoM_heterodisulfide_reductase_subunit_B_(EC_1.8.98.1)	PROKKA_00576	8-methylmenaquinol:fumarate_reductase_membrane_anchor_subunit
DHBM_v1_10611			2.58222e+07			306	2.58222e+07	259	DHBM_v1_10611	ID:76009712|murE|_UDP-N-acetylmuramoylalanyl-D-glutamate-2,6-diaminopimelate_ligase	peg_1778	UDP-N-acetylmuramoylalanyl-D-glutamate--2,6-diaminopimelate_ligase_(EC_6.3.2.13)	PROKKA_00598	UDP-N-acetylmuramoyl-L-alanyl-D-glutamate--2,6-diaminopimelate_ligase
DHBM_v1_40008	750308	214734	10499235	287	195	441	3.82143e+06	553	DHBM_v1_40008	ID:76011027|_protein_of_unknown_function	peg_3082	hypothetical_protein	PROKKA_01838	hypothetical_protein
DHBM_v1_30349	145366	94895.4	3.4075e+07	417	228	280	1.14384e+07	365	DHBM_v1_30349	ID:76010943|argI|_ornithine_carbamoyltransferase_1	peg_3005	Ornithine_carbamoyltransferase_(EC_2.1.3.3)	PROKKA_01759	Ornithine_carbamoyltransferase
DHBM_v1_30045			2.52712e+07			309	2.52712e+07	260	DHBM_v1_30045	ID:76010639|gdhA|_glutamate_dehydrogenase,_NADP-specific	peg_2698	NADP-specific_glutamate_dehydrogenase_(EC_1.4.1.4)	PROKKA_01472	NADP-specific_glutamate_dehydrogenase
peg_1417	1.25836e+06		16606058	259		360	8.93221e+06	413	DHBM_v1_90049	ID:76012149|_transposase	peg_1417	Mobile_element_protein	PROKKA_02850	IS110_family_transposase_ISDha12
DHBM_v1_10294			24976224			310	24976224	261	DHBM_v1_10294	ID:76009395|tupB|_Tungstate_uptake_system_permease_protein_TupB	peg_1460	ABC-type_tungstate_transport_system,_permease_protein	PROKKA_00295	Tungstate_uptake_system_permease_protein_TupB
DHBM_v1_10313	229121		55426991	388		234	2.78281e+07	248	DHBM_v1_10313	ID:76009414|_putative_6-oxopurine_nucleoside_phosphorylase	peg_1480	5'-methylthioadenosine_phosphorylase_(EC_2.4.2.28)	PROKKA_00314	S-methyl-5'-thioinosine_phosphorylase
DHBM_v1_10319	420800		31029800	334		288	1.57253e+07	320	DHBM_v1_10319	ID:76009420|_conserved_exported_protein_of_unknown_function	peg_1488	hypothetical_protein	PROKKA_00320	hypothetical_protein
DHBM_v1_10304	724564		2.09504e+07	293		330	1.08375e+07	377	DHBM_v1_10304	ID:76009405|fabF|_beta-ketoacyl-acyl_carrier_protein_synthase_II_(involved_in_pimelate_synthesis)	peg_1471	3-oxoacyl-[acyl-carrier-protein]_synthase,_KASII_(EC_2.3.1.179)	PROKKA_00305	3-oxoacyl-[acyl-carrier-protein]_synthase_2
DHBM_v1_40233	361266		3.89863e+07	355		269	1.96738e+07	290	DHBM_v1_40233	ID:76011252|aroA|_3-phosphoshikimate_1-carboxyvinyltransferase_(5-enolpyruvoylshikimate-3-phosphate_synthase)	peg_3296	5-Enolpyruvylshikimate-3-phosphate_synthase_(EC_2.5.1.19)	PROKKA_02035	3-phosphoshikimate_1-carboxyvinyltransferase_1
DHBM_v1_20482		108920	1.256e+07		224	401	6.33444e+06	467	DHBM_v1_20482	ID:76010459|hppA|_Putative_K(+)-stimulated_pyrophosphate-energized_sodium_pump	peg_2525	Pyrophosphate-energized_proton_pump_(EC_3.6.1.1)	PROKKA_01301	Putative_K(+)-stimulated_pyrophosphate-energized_sodium_pump
DHBM_v1_50016	833950		1.7823e+07	279		346	9.32847e+06	408	DHBM_v1_50016	ID:76011382|_4-carboxymuconolactone_decarboxylase	peg_13	4-carboxymuconolactone_decarboxylase_(EC_4.1.1.44)	PROKKA_02160	hypothetical_protein
DHBM_v1_10029	770987		1.84395e+07	284		342	9.60527e+06	403	DHBM_v1_10029	ID:76009130|rpoB|_RNA_polymerase_(beta_subunit)	peg_1201	DNA-directed_RNA_polymerase_beta_subunit_(EC_2.7.7.6)	PROKKA_00033	DNA-directed_RNA_polymerase_subunit_beta
DHBM_v1_40021		45258.9	1.31368e+07		237	390	6.59105e+06	460	DHBM_v1_40021	ID:76011040|_2-nitropropane_dioxygenase	peg_3095	Enoyl-[acyl-carrier-protein]_reductase_[FMN]_(EC_1.3.1.9)	PROKKA_01850	NADH:quinone_reductase
DHBM_v1_130053			2.34309e+07			314	2.34309e+07	267	DHBM_v1_130053	ID:76012456|gatA|_glutamyl-tRNA(Gln)_amidotransferase_(subunit_A)	peg_1049	Aspartyl-tRNA(Asn)_amidotransferase_subunit_A_(EC_6.3.5.6)_@_Glutamyl-tRNA(Gln)_amidotransferase_subunit_A_(EC_6.3.5.7)	PROKKA_03122	Glutamyl-tRNA(Gln)_amidotransferase_subunit_A
DHBM_v1_50043	258603		47170401	384		246	2.37145e+07	266	DHBM_v1_50043	ID:76011409|_Universal_stress_protein	peg_36	Universal_stress_protein_family	PROKKA_02182	Putative_universal_stress_protein
DHBM_v1_20247	823297	426064	6468345	280	168	501	2.57257e+06	616	DHBM_v1_20247	ID:76010224|rpsU|_ribosomal_protein_S21	peg_2292	SSU_ribosomal_protein_S21p	PROKKA_01069	30S_ribosomal_protein_S21
DHBM_v1_40069	1.25424e+06		14727715	260		374	7.99098e+06	430	DHBM_v1_40069	ID:76011088|_conserved_protein_of_unknown_function	peg_3138	hypothetical_protein	PROKKA_01889	hypothetical_protein
DHBM_v1_80039	498336		2.42365e+07	323		311	1.23674e+07	353	DHBM_v1_80039	ID:76012017|lpdA|_Dihydrolipoyl_dehydrogenase	peg_643	Dihydrolipoamide_dehydrogenase_(EC_1.8.1.4)	PROKKA_02741	Dihydrolipoyl_dehydrogenase
DHBM_v1_60131	1.37689e+06	439734	4.49353e+06	245	165	545	2.10339e+06	650	DHBM_v1_60131	ID:76011770|gcdC|_Glutaconyl-CoA_decarboxylase_subunit_gamma	peg_401	Oxaloacetate_decarboxylase_alpha_chain_(EC_4.1.1.3)	PROKKA_02527	2-oxoglutarate_carboxylase_large_subunit
DHBM_v1_20526			2.25566e+07			319	2.25566e+07	272	DHBM_v1_20526	ID:76010503|_Cysteine_desulfurase	peg_2565	Cysteine_desulfurase_(EC_2.8.1.7)	PROKKA_01340	Cysteine_desulfurase_SufS
DHBM_v1_10576	1.0939e+06		1.51375e+07	267		373	8.11569e+06	427	DHBM_v1_10576	ID:76009677|hslO|_disulfide_bond_chaperone_(heat_shock_protein_HSP33)	peg_1746	Chaperonin_(heat_shock_protein_33)	PROKKA_00567	33_kDa_chaperonin
DHBM_v1_20527	522314			320			522314	809	DHBM_v1_20527	ID:76010504|_Cytochrome_c552_precursor	peg_2566	Cytochrome_c552_precursor_(EC_1.7.2.2)	PROKKA_01341	Cytochrome_c_nitrite_reductase_subunit_NrfA
DHBM_v1_140015			22444939			321	22444939	273	DHBM_v1_140015	ID:76012472|_Uroporphyrinogen_deCOase_domain-containing_protein	peg_1066	Methylcobalamin_methyltransferase_MMP0830	PROKKA_03138	hypothetical_protein
DHBM_v1_120025	76078.4		71696966	429		214	3.58865e+07	215	DHBM_v1_120025	ID:76012373|_Universal_stress_protein	peg_965	Universal_stress_protein_UspA_and_related_nucleotide-binding_proteins	PROKKA_03046	Putative_universal_stress_protein
DHBM_v1_30364			22411860			322	22411860	274	DHBM_v1_30364	ID:76010958|iorB|_Indolepyruvate_oxidoreductase_subunit_IorB	peg_3020	Indolepyruvate_oxidoreductase_subunit_IorB_(EC_1.2.7.8)	PROKKA_01773	hypothetical_protein
DHBM_v1_40304	916733		1.57368e+07	278		368	8.32676e+06	424	DHBM_v1_40304	ID:76011323|guaB|_inosine-monophosphate_dehydrogenase	peg_3364	Inosine-5'-monophosphate_dehydrogenase_(EC_1.1.1.205)	PROKKA_02105	Inosine-5'-monophosphate_dehydrogenase
DHBM_v1_40338			2.17799e+07			323	2.17799e+07	278	DHBM_v1_40338	ID:76011357|spoIIIAA|_ATP-binding_stage_III_sporulation_protein	peg_3397	Stage_III_sporulation_protein_AA	PROKKA_02138	hypothetical_protein
DHBM_v1_10350			21779618			324	21779618	279	DHBM_v1_10350	ID:76009451|_ThrE_domain-containing_protein	peg_1522	Membrane_spanning_protein	PROKKA_00351	hypothetical_protein
DHBM_v1_70047	491127		2.12906e+07	324		327	1.08909e+07	375	DHBM_v1_70047	ID:76011867|_conserved_protein_of_unknown_function	peg_492	hypothetical_protein	PROKKA_02614	hypothetical_protein
peg_776	278493		3.52153e+07	376		275	1.77469e+07	302	DHBM_v1_90068	ID:76012168|fixA|_Protein_FixA	peg_776	Electron_transfer_flavoprotein,_beta_subunit	PROKKA_02865	Caffeyl-CoA_reductase-Etf_complex_subunit_CarD
DHBM_v1_10318	174487	1.965e+06	6.70455e+06	408	83	492	2.94801e+06	595	DHBM_v1_10318	ID:76009419|katA|_vegetative_catalase_1	peg_1486	Catalase_(EC_1.11.1.6)	PROKKA_00319	Catalase
DHBM_v1_20522			2.10169e+07			328	2.10169e+07	282	DHBM_v1_20522	ID:76010499|serC|_Phosphoserine_aminotransferase	peg_2561	Phosphoserine_aminotransferase_(EC_2.6.1.52)	PROKKA_01336	Phosphoserine_aminotransferase
DHBM_v1_40020	192842		4.32108e+07	400		258	2.17018e+07	280	DHBM_v1_40020	ID:76011039|_conserved_protein_of_unknown_function	peg_3094	hypothetical_protein	PROKKA_01849	hypothetical_protein
DHBM_v1_40024			2.10134e+07			329	2.10134e+07	283	DHBM_v1_40024	ID:76011043|_HicB_family_protein	peg_3096	hypothetical_protein	PROKKA_01853	hypothetical_protein
DHBM_v1_30203	449554			330			449554	819	DHBM_v1_30203	ID:76010797|_putative_zf-HC2_domain-containing_protein	peg_2846	hypothetical_protein	PROKKA_01614	hypothetical_protein
DHBM_v1_10109	284907		30943575	372		289	1.56142e+07	321	DHBM_v1_10109	ID:76009210|_PK_C_domain-containing_protein	peg_1282	Uncharacterized_protein_MJ0504	PROKKA_00114	hypothetical_protein
DHBM_v1_20365	337009		2.75943e+07	359		302	1.39657e+07	332	DHBM_v1_20365	ID:76010342|_5-formyltetrahydrofolate_cyclo-ligase	peg_2406	5-formyltetrahydrofolate_cyclo-ligase_(EC_6.3.3.2)	PROKKA_01188	putative_protein_YqgN
DHBM_v1_30265	3.1124e+06		7286744	176		485	5.19957e+06	499	DHBM_v1_30265	ID:76010859|_conserved_protein_of_unknown_function	peg_2914	Peptidase,_M23/M37_family	PROKKA_01675	hypothetical_protein
DHBM_v1_30335			2.08218e+07			331	2.08218e+07	284	DHBM_v1_30335	ID:76010929|_Lactate_utilization_protein_C	peg_2990	protein_of_unknown_function_DUF1121	PROKKA_01745	hypothetical_protein
DHBM_v1_140024	692507		16493767	300		364	8.59314e+06	418	DHBM_v1_140024	ID:76012481|_Molybdopterin_converting_factor,_large_subunit	peg_1074	Molybdopterin_converting_factor,_large_subunit	PROKKA_03146	hypothetical_protein
DHBM_v1_10024			2.05864e+07			333	2.05864e+07	286	DHBM_v1_10024	ID:76009125|nusG|_RNA_polymerase_elongation_pause_factor	peg_1196	Transcription_antitermination_protein_NusG	PROKKA_00028	Transcription_termination/antitermination_protein_NusG
DHBM_v1_40185			20216222			334	20216222	287	DHBM_v1_40185	ID:76011204|_putative_molybdenum-pterin-binding_protein	peg_3249	Molybdate-binding_domain_of_ModE	PROKKA_01991	Molybdenum-pterin-binding_protein_2
DHBM_v1_10627			1.99794e+07			336	1.99794e+07	289	DHBM_v1_10627	ID:76009728|_2-oxoglutarate_oxidoreductase,_alpha_subunit	peg_1794	2-oxoglutarate_oxidoreductase,_alpha_subunit_(EC_1.2.7.3)	PROKKA_00614	2-oxoglutarate_oxidoreductase_subunit_KorA
DHBM_v1_20530	154823	193247	13075492	415	202	391	4.47452e+06	527	DHBM_v1_20530	ID:76010507|_conserved_exported_protein_of_unknown_function	peg_2569	hypothetical_protein	PROKKA_01344	hypothetical_protein
DHBM_v1_20268			1.96082e+07			337	1.96082e+07	291	DHBM_v1_20268	ID:76010245|leuS|_leucyl-tRNA_synthetase	peg_2313	Leucyl-tRNA_synthetase_(EC_6.1.1.4)	PROKKA_01090	Leucine--tRNA_ligase
DHBM_v1_110041	1.55082e+06		1.00184e+07	227		449	5.78459e+06	486	DHBM_v1_110041	ID:76012312|alaS|_alanyl-tRNA_synthetase	peg_899	Alanyl-tRNA_synthetase_(EC_6.1.1.7)	PROKKA_02988	Alanine--tRNA_ligase
DHBM_v1_60123	407950			339			407950	823	DHBM_v1_60123	ID:76011762|folEA|_GTP_cyclohydrolase_I_(Zn2+-dependent)	peg_393	GTP_cyclohydrolase_I_(EC_3.5.4.16)_type_1	PROKKA_02520	GTP_cyclohydrolase_1
DHBM_v1_10330	398464			340			398464	825	DHBM_v1_10330	ID:76009431|thiD|_Hydroxymethylpyrimidine/phosphomethylpyrimidine_kinase	peg_1500	Hydroxymethylpyrimidine_phosphate_kinase_ThiD_(EC_2.7.4.7)	PROKKA_00331	Hydroxymethylpyrimidine/phosphomethylpyrimidine_kinase
DHBM_v1_40327			1.93553e+07			340	1.93553e+07	294	DHBM_v1_40327	ID:76011346|nusB|_transcription_termination_factor_NusB	peg_3386	Transcription_termination_protein_NusB	PROKKA_02127	Transcription_antitermination_protein_NusB
DHBM_v1_30321			19168550			341	19168550	295	DHBM_v1_30321	ID:76010915|_Radical_SAM_protein	peg_2976	Radical_SAM_domain_protein	PROKKA_01731	Anaerobic_magnesium-protoporphyrin_IX_monomethyl_ester_cyclase
DHBM_v1_10446	327757	573726	5.90023e+06	362	150	512	2.26724e+06	635	DHBM_v1_10446	ID:76009547|_Zinc-binding_protein	#VALUE!	#VALUE!	PROKKA_00445	hypothetical_protein
DHBM_v1_50086	397716			342			397716	826	DHBM_v1_50086	ID:76011452|_conserved_protein_of_unknown_function	peg_82	Uncharacterized_protein_TP_0245	PROKKA_02224	hypothetical_protein
DHBM_v1_10312			1.83101e+07			343	1.83101e+07	298	DHBM_v1_10312	ID:76009413|ftsY|_signal_recognition_particle_(docking_protein)	peg_1479	Signal_recognition_particle_receptor_protein_FtsY_(=alpha_subunit)_(TC_3.A.5.1.1)	PROKKA_00313	Signal_recognition_particle_receptor_FtsY
DHBM_v1_20203	392332			343			392332	827	DHBM_v1_20203	ID:76010180|_conserved_protein_of_unknown_function	peg_2250	UPF0192_protein_all5100_precursor	PROKKA_01027	hypothetical_protein
DHBM_v1_30061	391999			345			391999	828	DHBM_v1_30061	ID:76010655|_Membrane_protein	peg_2714	hypothetical_protein	PROKKA_01488	hypothetical_protein
DHBM_v1_30084			1.78444e+07			345	1.78444e+07	300	DHBM_v1_30084	ID:76010678|glnA|_glutamine_synthetase	peg_2735	Glutamine_synthetase_type_I_(EC_6.3.1.2)	PROKKA_01507	Glutamine_synthetase
DHBM_v1_10690			1.7771e+07			347	1.7771e+07	301	DHBM_v1_10690	ID:76009791|_Nitrite_and_sulphite_reductase_4Fe-4S_domain_protein,_NirA/DsrA	peg_1856	Dissimilatory_sulfite_reductase_(desulfoviridin),_alpha_and_beta_subunits	PROKKA_00672	hypothetical_protein
DHBM_v1_40033	175029		3.13796e+07	407		287	1.57773e+07	319	DHBM_v1_40033	ID:76011052|gyaR|_Glyoxylate_reductase	peg_3104	Glyoxylate_reductase_(EC_1.1.1.26)_/_Hydroxypyruvate_reductase_(EC_1.1.1.81)	PROKKA_01860	Putative_2-hydroxyacid_dehydrogenase
DHBM_v1_30054	1339476	119859	3.69366e+06	248	223	573	1.71767e+06	676	DHBM_v1_30054	ID:76010648|yabR|_putative_RNA_degradation_protein;_polyribonucleotide_nucleotidyltransferase_or_phosphorylase	peg_2707	RNA_binding_protein,_contains_ribosomal_protein_S1_domain	PROKKA_01481	General_stress_protein_13
DHBM_v1_40344			1.7686e+07			348	1.7686e+07	303	DHBM_v1_40344	ID:76011363|aroB|_3-dehydroquinate_synthase	peg_3403	3-dehydroquinate_synthase_(EC_4.2.3.4)	PROKKA_02144	3-dehydroquinate_synthase
DHBM_v1_10108	972742		11463825	277		420	6.21828e+06	472	DHBM_v1_10108	ID:76009209|_Ferredoxin	peg_1281	Ferredoxin_3_fused_to_uncharacterized_domain	PROKKA_00113	Ion-translocating_oxidoreductase_complex_subunit_B
DHBM_v1_10519	544112		1.40134e+07	315		382	7.27873e+06	446	DHBM_v1_10519	ID:76009620|cooS|_Carbon_monoxide_dehydrogenase_2	peg_1695	Carbon_monoxide_dehydrogenase_CooS_subunit_(EC_1.2.99.2)	PROKKA_00516	Carbon_monoxide_dehydrogenase_2
peg_264			17561605			349	17561605	305	DHBM_v1_50267	ID:76011633|capL|_Protein_CapL	peg_264	UDP-glucose_dehydrogenase_(EC_1.1.1.22)	PROKKA_02398	UDP-N-acetyl-D-glucosamine_6-dehydrogenase
DHBM_v1_20062	185028		2.89623e+07	405		294	1.45737e+07	327	DHBM_v1_20062	ID:76010039|cbiF|_Cobalt-precorrin-4_C(11)-methyltransferase	peg_2104	Cobalt-precorrin-4_C11-methyltransferase_(EC_2.1.1.133)	PROKKA_00898	Cobalt-precorrin-4_C(11)-methyltransferase
DHBM_v1_10144	218436		2.57215e+07	393		307	1.297e+07	342	DHBM_v1_10144	ID:76009245|_putative_Trimethylamine_methyltransferase_MttB	peg_1315	Trimethylamine:corrinoid_methyltransferase;_pyrrolysine-containing	PROKKA_00148	Glycine_betaine_methyltransferase
DHBM_v1_30221			1.75451e+07			350	1.75451e+07	306	DHBM_v1_30221	ID:76010815|_protein_of_unknown_function	peg_2869	hypothetical_protein	PROKKA_01631	hypothetical_protein
DHBM_v1_50040			1.74949e+07			351	1.74949e+07	307	DHBM_v1_50040	ID:76011406|_Nitroreductase_family_protein	peg_33	Nitroreductase	PROKKA_02178	hypothetical_protein
DHBM_v1_10483	652482		1.27004e+07	306		398	6.67646e+06	455	DHBM_v1_10483	ID:76009584|cimA|_(R)-citramalate_synthase	peg_1657	(R)-citramalate_synthase_(EC_2.3.1.182)	PROKKA_00481	(R)-citramalate_synthase
DHBM_v1_160011	209259		2.55208e+07	396		308	1.2865e+07	344	DHBM_v1_160011	ID:76012566|_Uroporphyrinogen_decarboxylase_(URO-D)	peg_1152	Methylcobalamin_methyltransferase_MMP0834	PROKKA_03223	hypothetical_protein
DHBM_v1_30291	365477			353			365477	831	DHBM_v1_30291	ID:76010885|_Biotin_lipoyl_2_domain-containing_protein	peg_2943	HlyD_family_secretion_protein	PROKKA_01704	hypothetical_protein
DHBM_v1_30365	457022		14278905	328		379	7.36796e+06	445	DHBM_v1_30365	ID:76010959|iorA|_Indolepyruvate_oxidoreductase_subunit_IorA	peg_3021	Indolepyruvate_oxidoreductase_subunit_IorA_(EC_1.2.7.8)	PROKKA_01774	hypothetical_protein
DHBM_v1_20251			1.71854e+07			354	1.71854e+07	309	DHBM_v1_20251	ID:76010228|prmA|_ribosomal_protein_L11_methyltransferase	peg_2296	Ribosomal_protein_L11_methyltransferase_(EC_2.1.1.-)	PROKKA_01073	Ribosomal_protein_L11_methyltransferase
DHBM_v1_120020	413203		1.52853e+07	338		371	7.84927e+06	435	DHBM_v1_120020	ID:76012368|_Aconitate_hydratase	peg_961	Aconitate_hydratase_(EC_4.2.1.3)	PROKKA_03042	3-isopropylmalate_dehydratase_large_subunit
DHBM_v1_30330	285390		1.95882e+07	371		338	9.93681e+06	398	DHBM_v1_30330	ID:76010924|ychF|_Ribosome-binding_ATPase_YchF	peg_2985	GTP-binding_and_nucleic_acid-binding_protein_YchF	PROKKA_01740	Ribosome-binding_ATPase_YchF
DHBM_v1_20253		210326	5.87681e+06		197	513	3.04357e+06	585	DHBM_v1_20253	ID:76010230|_protein_of_unknown_function	peg_2298	Chaperone_protein_DnaJ	PROKKA_01075	Chaperone_protein_DnaJ
DHBM_v1_30216			1.71302e+07			355	1.71302e+07	310	DHBM_v1_30216	ID:76010810|tabA|_Protein_TabA	peg_2863	Diaminopimelate_decarboxylase_(EC_4.1.1.20)	PROKKA_01626	Diaminopimelate_decarboxylase
DHBM_v1_60090	414161		1.44736e+07	337		377	7.44388e+06	443	DHBM_v1_60090	ID:76011729|_conserved_protein_of_unknown_function	peg_358	Cell_division_initiation_protein	PROKKA_02485	hypothetical_protein
DHBM_v1_10488	339082			358			339082	833	DHBM_v1_10488	ID:76009589|_conserved_protein_of_unknown_function	peg_1662	Division_initiation_protein	PROKKA_00486	hypothetical_protein
DHBM_v1_30086	284039		1.81196e+07	373		344	9201826	409	DHBM_v1_30086	ID:76010680|glgA|_glycogen_(starch)_synthase	peg_2737	Glycogen_synthase,_ADP-glucose_transglucosylase_(EC_2.4.1.21)	PROKKA_01509	Glycogen_synthase
DHBM_v1_10436			1.66372e+07			359	1.66372e+07	314	DHBM_v1_10436	ID:76009537|_protein_of_unknown_function	peg_1609	Formate_dehydrogenase-O,_major_subunit_(EC_1.2.1.2)	PROKKA_00435	Periplasmic_nitrate_reductase
DHBM_v1_10501	392320		1.4727e+07	344		375	7.55968e+06	440	DHBM_v1_10501	ID:76009602|yqhT|_Uncharacterized_peptidase_YqhT	peg_1675	Aminopeptidase_YpdF_(MP-,_MA-,_MS-,_AP-,_NP-_specific)	PROKKA_00499	Aminopeptidase_YpdF
DHBM_v1_10030	362186		1.60356e+07	354		366	8.19891e+06	426	DHBM_v1_10030	ID:76009131|rpoC|_RNA_polymerase_(beta'_subunit)	peg_1202	DNA-directed_RNA_polymerase_beta'_subunit_(EC_2.7.7.6)	PROKKA_00034	DNA-directed_RNA_polymerase_subunit_beta'
DHBM_v1_10479	178626		2.29596e+07	406		316	1.15691e+07	363	DHBM_v1_10479	ID:76009580|leuA|_2-isopropylmalate_synthase	peg_1653	2-isopropylmalate_synthase_(EC_2.3.3.13)	PROKKA_00477	2-isopropylmalate_synthase
DHBM_v1_80002	328410			361			328410	834	DHBM_v1_80002	ID:76011980|_putative_AAA_domain-containing_protein	peg_1134	General_secretion_pathway_protein_A	PROKKA_03207	IS481_family_transposase_ISChy3
DHBM_v1_10763	165332		2.41843e+07	411		312	1.21748e+07	358	DHBM_v1_10763	ID:76009864|metK|_S-adenosylmethionine_synthetase	peg_1929	S-adenosylmethionine_synthetase_(EC_2.5.1.6)	PROKKA_00735	S-adenosylmethionine_synthase
DHBM_v1_20484	668877		1.13321e+07	302		422	6.00048e+06	480	DHBM_v1_20484	ID:76010461|eno|_enolase	peg_2527	Enolase_(EC_4.2.1.11)	PROKKA_01303	Enolase
DHBM_v1_50264	325809			363			325809	835	DHBM_v1_50264	ID:76011630|_protein_of_unknown_function	peg_263	hypothetical_protein	PROKKA_02397	hypothetical_protein
DHBM_v1_40154	330112		1.58605e+07	360		367	8.09533e+06	428	DHBM_v1_40154	ID:76011173|_conserved_protein_of_unknown_function	peg_3220	hypothetical_protein	PROKKA_01963	hypothetical_protein
DHBM_v1_10048	351885		1.52364e+07	357		372	7.79413e+06	437	DHBM_v1_10048	ID:76009149|rplNA|_ribosomal_protein_L14	peg_1219	LSU_ribosomal_protein_L14p_(L23e)	PROKKA_00051	50S_ribosomal_protein_L14
DHBM_v1_30180	389106		13898254	347		383	7.14368e+06	449	DHBM_v1_30180	ID:76010774|rpiB|_D-ribose_5-phosphate_epimerase_(promiscuous)	peg_2824	Ribose_5-phosphate_isomerase_B_(EC_5.3.1.6)	PROKKA_01592	Putative_sugar_phosphate_isomerase_YwlF
DHBM_v1_30202			1.60917e+07			365	1.60917e+07	316	DHBM_v1_30202	ID:76010796|argS|_Arginine--tRNA_ligase	peg_2845	Arginyl-tRNA_synthetase_(EC_6.1.1.19)	PROKKA_01613	Arginine--tRNA_ligase
DHBM_v1_20427	370045	654731	2920802	352	139	610	1.31519e+06	715	DHBM_v1_20427	ID:76010404|_conserved_exported_protein_of_unknown_function	peg_2471	hypothetical_protein	PROKKA_01248	hypothetical_protein
DHBM_v1_10476	524093		1.15301e+07	319		417	6.02711e+06	479	DHBM_v1_10476	ID:76009577|ilvD|_dihydroxy-acid_dehydratase	peg_1650	Dihydroxy-acid_dehydratase_(EC_4.2.1.9)	PROKKA_00474	Dihydroxy-acid_dehydratase
DHBM_v1_30351			1.55828e+07			369	1.55828e+07	322	DHBM_v1_30351	ID:76010945|_Aminopeptidase	peg_3007	aminopeptidase	PROKKA_01761	Aminopeptidase_T
peg_1498	306600			369			306600	838	DHBM_v1_10328	ID:76009429|_Calcium-transporting_ATPase_1	peg_1498	Calcium-transporting_ATPase_(EC_3.6.3.8)	PROKKA_00329	Calcium-transporting_ATPase_1
DHBM_v1_30166			1.53908e+07			370	1.53908e+07	323	DHBM_v1_30166	ID:76010760|atpG|_ATP_synthase_(subunit_gamma,_component_F1)	peg_2811	ATP_synthase_gamma_chain_(EC_3.6.3.14)	PROKKA_01579	ATP_synthase_gamma_chain
DHBM_v1_20071	550995		1.1002e+07	313		429	5.7765e+06	487	DHBM_v1_20071	ID:76010048|cobQ|_Cobyric_acid_synthase	peg_2113	Cobyric_acid_synthase_(EC_6.3.5.10)	PROKKA_00907	Cobyric_acid_synthase
DHBM_v1_40147	447883		1.15227e+07	331		418	5.98528e+06	481	DHBM_v1_40147	ID:76011166|serA|_D-3-phosphoglycerate_dehydrogenase	peg_3213	D-3-phosphoglycerate_dehydrogenase_(EC_1.1.1.95)	PROKKA_01957	D-3-phosphoglycerate_dehydrogenase
DHBM_v1_60153	229082		1.65232e+07	389		362	8.37614e+06	423	DHBM_v1_60153	ID:76011792|_CO_dehydrogenase_accessory_protein_CooC_(nickel_insertion)	peg_423	CO_dehydrogenase_accessory_protein_CooC_(nickel_insertion)	PROKKA_02550	Iron-sulfur_cluster_carrier_protein
DHBM_v1_30296	1.85322e+06	197578	1.37234e+06	216	200	713	1.14105e+06	738	DHBM_v1_30296	ID:76010890|rplI|_ribosomal_protein_L9	peg_2948	LSU_ribosomal_protein_L9p	PROKKA_01708	50S_ribosomal_protein_L9
DHBM_v1_30007	397902		1.17654e+07	341		415	6.08163e+06	477	DHBM_v1_30007	ID:76010601|lysS|_lysyl-tRNA_synthetase	peg_2661	Lysyl-tRNA_synthetase_(class_II)_(EC_6.1.1.6)	PROKKA_01434	Lysine--tRNA_ligase
DHBM_v1_10198			1.40852e+07			380	1.40852e+07	330	DHBM_v1_10198	ID:76009299|apgM|_putative_2,3-bisphosphoglycerate-independent_phosphoglycerate_mutase	peg_1370	Predicted_functional_analog_of_homoserine_kinase_(EC_2.7.1.-)	PROKKA_00205	2,3-bisphosphoglycerate-independent_phosphoglycerate_mutase
DHBM_v1_40096	262973			381			262973	840	DHBM_v1_40096	ID:76011115|_Uroporphyrinogen_deCOase_domain-containing_protein	peg_3161	Methylcobalamin:coenzyme_M_methyltransferase,_methylamine-specific	PROKKA_01911	Uroporphyrinogen_decarboxylase
DHBM_v1_10136	169794		1.7046e+07	409		356	8.60791e+06	417	DHBM_v1_10136	ID:76009237|_conserved_protein_of_unknown_function	#VALUE!	#VALUE!	PROKKA_00141	hypothetical_protein
DHBM_v1_20026			1.38031e+07			384	1.38031e+07	333	DHBM_v1_20026	ID:76010003|purN|_phosphoribosylglycinamide_formyltransferase	peg_2068	Phosphoribosylglycinamide_formyltransferase_(EC_2.1.2.2)	PROKKA_00863	Phosphoribosylglycinamide_formyltransferase
DHBM_v1_40266	387555	65973.5	3.71142e+06	348	234	572	1.38832e+06	710	DHBM_v1_40266	ID:76011285|infB|_initiation_factor_IF-2	peg_3327	Translation_initiation_factor_2	PROKKA_02068	Translation_initiation_factor_IF-2
DHBM_v1_150017			1.36146e+07			385	1.36146e+07	334	DHBM_v1_150017	ID:76012517|hcp|_Hydroxylamine_reductase	peg_1108	Hydroxylamine_reductase_(EC_1.7.-.-)	PROKKA_03180	Hydroxylamine_reductase
DHBM_v1_20455			1.33954e+07			387	1.33954e+07	335	DHBM_v1_20455	ID:76010432|mtmC|_Monomethylamine_corrinoid_protein_2	peg_2498	5-methyltetrahydrofolate--homocysteine_methyltransferase_(EC_2.1.1.13)	PROKKA_01275	hypothetical_protein
DHBM_v1_50230			1.33444e+07			388	1.33444e+07	336	DHBM_v1_50230	ID:76011596|asd|_Aspartate-semialdehyde_dehydrogenase	peg_230	Aspartate-semialdehyde_dehydrogenase_(EC_1.2.1.11)	PROKKA_02364	Aspartate-semialdehyde_dehydrogenase_2
DHBM_v1_190018	631041		8393343	308		469	4.51219e+06	525	DHBM_v1_190018	ID:76012610|_FeoA_domain-containing_protein	peg_3423	Ferrous_iron_transport_protein_A	PROKKA_03257	hypothetical_protein
DHBM_v1_10781	2.00176e+06		3.74247e+06	210		570	2.87211e+06	601	DHBM_v1_10781	ID:76009882|mttC|_Trimethylamine_corrinoid_protein	peg_1946	5-methyltetrahydrofolate--homocysteine_methyltransferase_(EC_2.1.1.13)	PROKKA_00750	Methionine_synthase
DHBM_v1_20307	294446		1.19546e+07	370		412	6.12453e+06	476	DHBM_v1_20307	ID:76010284|rplU|_ribosomal_protein_L21_(BL20)	peg_2352	LSU_ribosomal_protein_L21p	PROKKA_01127	50S_ribosomal_protein_L21
DHBM_v1_30274			1.30673e+07			392	1.30673e+07	338	DHBM_v1_30274	ID:76010868|purA|_adenylosuccinate_synthetase	peg_2924	Adenylosuccinate_synthetase_(EC_6.3.4.4)	PROKKA_01687	Adenylosuccinate_synthetase
DHBM_v1_30385			13033726			393	13033726	340	DHBM_v1_30385	ID:76010979|_Branched-chain_amino_acid_ABC_transporter,_amino_acid-binding_protein_(TC_3.A.1.4.1)	peg_3040	Branched-chain_amino_acid_ABC_transporter,_amino_acid-binding_protein_(TC_3.A.1.4.1)	PROKKA_01794	Leucine-,_isoleucine-,_valine-,_threonine-,_and_alanine-binding_protein
DHBM_v1_70100			1.30138e+07			394	1.30138e+07	341	DHBM_v1_70100	ID:76011920|panC|_pantothenate_synthetase	peg_543	Pantoate--beta-alanine_ligase_(EC_6.3.2.1)	PROKKA_02651	Pantothenate_synthetase
DHBM_v1_60120	192052		1.32011e+07	402		389	6.69658e+06	453	DHBM_v1_60120	ID:76011759|surE|_5'-nucleotidase_SurE	peg_390	5-nucleotidase_SurE_(EC_3.1.3.5)	PROKKA_02517	5'-nucleotidase_SurE
DHBM_v1_10750	241689		1.24599e+07	387		405	6.3508e+06	466	DHBM_v1_10750	ID:76009851|pyrF|_Orotidine_5'-phosphate_decarboxylase	peg_1916	Orotidine_5'-phosphate_decarboxylase_(EC_4.1.1.23)	PROKKA_00723	Orotidine_5'-phosphate_decarboxylase
DHBM_v1_20069			1.2888e+07			396	1.2888e+07	343	DHBM_v1_20069	ID:76010046|cobD|_Putative_threonine-phosphate_decarboxylase	peg_2111	L-threonine_3-O-phosphate_decarboxylase_(EC_4.1.1.81)	PROKKA_00905	Threonine-phosphate_decarboxylase
DHBM_v1_140022			1.27786e+07			397	1.27786e+07	345	DHBM_v1_140022	ID:76012479|_Carbohydrate_ABC_transporter_ATP-binding_prot_ein,_CUT1_family	peg_1072	FIG01161435:_hypothetical_protein	PROKKA_03144	hypothetical_protein
DHBM_v1_10057	711181	134236	1.79088e+06	296	220	676	878766	769	DHBM_v1_10057	ID:76009158|rpmD|_ribosomal_protein_L30_(BL27)	peg_1227	LSU_ribosomal_protein_L30p_(L7e)	PROKKA_00060	50S_ribosomal_protein_L30
DHBM_v1_20343	527256		7.65831e+06	317		480	4.09278e+06	539	DHBM_v1_20343	ID:76010320|paaK|_phenylacetyl-CoA_ligase	peg_2385	Phenylacetate-coenzyme_A_ligase_(EC_6.2.1.30)	PROKKA_01166	Phenylacetate-coenzyme_A_ligase
DHBM_v1_100073	193192			399			193192	842	DHBM_v1_100073	ID:76012263|_transposase	peg_853	Mobile_element_protein	PROKKA_02946	IS66_family_transposase_ISSwo2
DHBM_v1_110074			12613639			399	12613639	346	DHBM_v1_110074	ID:76012345|_RNA-binding_protein	peg_934	hypothetical_protein	PROKKA_03018	hypothetical_protein
DHBM_v1_20589			12590574			400	12590574	347	DHBM_v1_20589	ID:76010566|_conserved_protein_of_unknown_function	peg_434	UPF0251_protein_CT1277	PROKKA_01400	hypothetical_protein
DHBM_v1_10474	389709		9.30912e+06	346		456	4.84942e+06	509	DHBM_v1_10474	ID:76009575|_FAD_binding_domain-containing_protein	peg_1649	Fumarate_reductase_flavoprotein_subunit_(EC_1.3.99.1)	PROKKA_00473	3-oxosteroid_1-dehydrogenase
DHBM_v1_70146			1.25377e+07			402	1.25377e+07	348	DHBM_v1_70146	ID:76011966|_conserved_exported_protein_of_unknown_function	peg_589	ABC-type_nitrate/sulfonate/bicarbonate_transport_systems,_periplasmic_components	PROKKA_02692	hypothetical_protein
DHBM_v1_10706	191418			403			191418	843	DHBM_v1_10706	ID:76009807|_Allantoinase	peg_1873	Dihydroorotase_(EC_3.5.2.3)	PROKKA_00686	L-hydantoinase
DHBM_v1_20107			1.24821e+07			404	1.24821e+07	350	DHBM_v1_20107	ID:76010084|_Pyridoxamine_5'-phosphate_oxidase	peg_2149	hypothetical_protein	PROKKA_00940	hypothetical_protein
DHBM_v1_60029	278255		1.08658e+07	377		432	5.57203e+06	493	DHBM_v1_60029	ID:76011668|nuoD|_NADH-quinone_oxidoreductase_subunit_D	peg_296	NADH-ubiquinone_oxidoreductase_chain_D_(EC_1.6.5.3)	PROKKA_02425	NADH-quinone_oxidoreductase_subunit_4
DHBM_v1_190004			1.24556e+07			406	1.24556e+07	351	DHBM_v1_190004	ID:76012596|_conserved_protein_of_unknown_function	peg_3410	Trimethylamine:corrinoid_methyltransferase;_pyrrolysine-containing	PROKKA_03245	Glycine_betaine_methyltransferase
DHBM_v1_20136	262849		10919113	382		431	5.59098e+06	492	DHBM_v1_20136	ID:76010113|_Trimethylamine_methyltransferase	peg_2180	Trimethylamine:corrinoid_methyltransferase;_pyrrolysine-containing	PROKKA_00965	Glycine_betaine_methyltransferase
DHBM_v1_10130			1.2408e+07			407	1.2408e+07	352	DHBM_v1_10130	ID:76009231|glyS|_glycyl-tRNA_synthetase_(beta_subunit)	peg_1304	Glycyl-tRNA_synthetase_beta_chain_(EC_6.1.1.14)	PROKKA_00135	Glycine--tRNA_ligase_beta_subunit
DHBM_v1_20051	380966		8.69899e+06	350		465	4.53998e+06	521	DHBM_v1_20051	ID:76010028|_conserved_protein_of_unknown_function	peg_2093	Inosine-5'-monophosphate_dehydrogenase_(EC_1.1.1.205)	PROKKA_00887	Inosine-5'-monophosphate_dehydrogenase
DHBM_v1_10696			1.23042e+07			408	1.23042e+07	355	DHBM_v1_10696	ID:76009797|_Molybdopterin_molybdenumtransferase	peg_1862	Molybdopterin_biosynthesis_protein_MoeA	PROKKA_00678	Putative_competence-damage_inducible_protein
DHBM_v1_50095			12213362			410	12213362	357	DHBM_v1_50095	ID:76011461|_Oxygen-insensitive_NAD(P)H_nitroreductase	peg_91	Oxygen-insensitive_NAD(P)H_nitroreductase_(EC_1.-.-.-)_/_Dihydropteridine_reductase_(EC_1.5.1.34)	PROKKA_02233	Putative_NAD(P)H_nitroreductase_YfkO
DHBM_v1_80053	166115			410			166115	846	DHBM_v1_80053	ID:76012031|_conserved_exported_protein_of_unknown_function	peg_655	hypothetical_protein	PROKKA_02752	hypothetical_protein
DHBM_v1_10145	706149		5.26911e+06	297		525	2.98763e+06	592	DHBM_v1_10145	ID:76009246|_Trimethylamine_methyltransferase	peg_1316	Trimethylamine:corrinoid_methyltransferase;_pyrrolysine-containing	PROKKA_00149	Glycine_betaine_methyltransferase
DHBM_v1_40342			1.21498e+07			411	1.21498e+07	359	DHBM_v1_40342	ID:76011361|_TldE/PmbA_protein,_part_of_proposed_TldE/TldD_proteolytic_complex_(PMID_12029038)	peg_3401	TldE_protein,_part_of_TldE/TldD_proteolytic_complex	PROKKA_02142	Metalloprotease_PmbA
DHBM_v1_30331	684997		5.34818e+06	301		522	3.01659e+06	589	DHBM_v1_30331	ID:76010925|_HTH_lysR-type_domain-containing_protein	peg_2986	LysR_family_transcriptional_regulator_YeiE	PROKKA_01741	HTH-type_transcriptional_regulator_CysL
peg_2660	463658		6.552e+06	327		498	3.50783e+06	565	DHBM_v1_30006	ID:76010600|purC|_phosphoribosylaminoimidazole_succinocarboxamide_synthetase	peg_2660	Phosphoribosylaminoimidazole-succinocarboxamide_synthase_(EC_6.3.2.6)	PROKKA_01433	Phosphoribosylaminoimidazole-succinocarboxamide_synthase
DHBM_v1_10247			1.19098e+07			413	1.19098e+07	360	DHBM_v1_10247	ID:76009348|pncB|_Nicotinate_phosphoribosyltransferase	peg_1414	Nicotinate_phosphoribosyltransferase_(EC_2.4.2.11)	PROKKA_00252	Nicotinate_phosphoribosyltransferase_pncB2
DHBM_v1_130033	315652		8.85376e+06	365		461	4.58471e+06	520	DHBM_v1_130033	ID:76012436|hisE|_Phosphoribosyl-ATP_pyrophosphatase	peg_1027	Phosphoribosyl-AMP_cyclohydrolase_(EC_3.5.4.19)_/_Phosphoribosyl-ATP_pyrophosphatase_(EC_3.6.1.31)	PROKKA_03103	Phosphoribosyl-ATP_pyrophosphatase
DHBM_v1_40077			1.17979e+07			414	1.17979e+07	361	DHBM_v1_40077	ID:76011096|gatA|_glutamyl-tRNA(Gln)_amidotransferase_(subunit_A)	peg_3145	Aspartyl-tRNA(Asn)_amidotransferase_subunit_A_(EC_6.3.5.6)_@_Glutamyl-tRNA(Gln)_amidotransferase_subunit_A_(EC_6.3.5.7)	PROKKA_01896	Glutamyl-tRNA(Gln)_amidotransferase_subunit_A
peg_147	157746			414			157746	847	DHBM_v1_50150	ID:76011516|grdB|_Glycine_reductase_complex_component_B_subunit_gamma	peg_147	Glycine_reductase_component_B_gamma_subunit_(EC_1.21.4.2)_@_selenocysteine-containing	PROKKA_02286	Glycine_reductase_complex_component_B_subunit_gamma
DHBM_v1_20187	1.44255e+06		3.2666e+06	238		593	2.35458e+06	627	DHBM_v1_20187	ID:76010164|_LemA_family_protein	peg_2233	LemA_protein	PROKKA_01013	Protein_LemA
DHBM_v1_50182	1.21622e+06		3.74654e+06	262		569	2.48138e+06	619	DHBM_v1_50182	ID:76011548|_putative_DNA-binding_protein	peg_181	DNA-binding_protein,_putative	PROKKA_02316	hypothetical_protein
DHBM_v1_20073			1.16136e+07			416	1.16136e+07	362	DHBM_v1_20073	ID:76010050|cobU|_Bifunctional_adenosylcobalamin_biosynthesis_protein_CobU	peg_2115	Adenosylcobinamide-phosphate_guanylyltransferase_(EC_2.7.7.62)	PROKKA_00909	Bifunctional_adenosylcobalamin_biosynthesis_protein_CobU
DHBM_v1_20002	142987			419			142987	850	DHBM_v1_20002	ID:76009979|_CRISPR-associated_protein,_Csh2_family	peg_2044	CRISPR-associated_protein,_Csh2_family	PROKKA_00841	hypothetical_protein
DHBM_v1_20327			1.14875e+07			419	1.14875e+07	364	DHBM_v1_20327	ID:76010304|lonA|_class_III_heat-shock_ATP-dependent_LonA_protease	peg_2371	ATP-dependent_protease_La_(EC_3.4.21.53)_Type_I	PROKKA_01146	Lon_protease_1
DHBM_v1_120011	135093			421			135093	851	DHBM_v1_120011	ID:76012359|rplT|_ribosomal_protein_L20	peg_950	LSU_ribosomal_protein_L20p	PROKKA_03031	50S_ribosomal_protein_L20
DHBM_v1_20519	1.54519e+06		2.74216e+06	229		617	2.14368e+06	646	DHBM_v1_20519	ID:76010496|mscL|_large_conductance_mechanosensitive_channel_protein	peg_2558	Large-conductance_mechanosensitive_channel	PROKKA_01333	Large-conductance_mechanosensitive_channel
DHBM_v1_30263			1.132e+07			423	1.132e+07	367	DHBM_v1_30263	ID:76010857|trxB|_Thioredoxin_reductase	peg_2912	Thioredoxin_reductase_(EC_1.8.1.9)	PROKKA_01673	Thioredoxin_reductase
DHBM_v1_30139	125848			424			125848	852	DHBM_v1_30139	ID:76010733|_conserved_exported_protein_of_unknown_function	peg_2788	hypothetical_protein	PROKKA_01557	hypothetical_protein
DHBM_v1_40230			1.1186e+07			424	1.1186e+07	368	DHBM_v1_40230	ID:76011249|_N-(5'-phosphoribosyl)anthranilate_isomerase	peg_3293	Phosphoribosylanthranilate_isomerase_(EC_5.3.1.24)	PROKKA_02032	N-(5'-phosphoribosyl)anthranilate_isomerase
DHBM_v1_40175			1.11733e+07			425	1.11733e+07	369	DHBM_v1_40175	ID:76011194|act|_Methanol_dehydrogenase_activator	peg_3240	ADP-ribose_pyrophosphatase_(EC_3.6.1.13)	PROKKA_01982	Methanol_dehydrogenase_activator
DHBM_v1_50038	224701		8.99627e+06	391		459	4.61048e+06	519	DHBM_v1_50038	ID:76011404|_conserved_protein_of_unknown_function	peg_31	probable_uroporphyrin-III_c-methyltransferase_(EC_2.1.1.107)	PROKKA_02176	hypothetical_protein
DHBM_v1_20167	322660		7.02568e+06	364		488	3.67417e+06	556	DHBM_v1_20167	ID:76010144|pycA|_pyruvate_carboxylase	peg_2213	Pyruvate_carboxylase_(EC_6.4.1.1)	PROKKA_00993	Pyruvate_carboxylase
DHBM_v1_20271			1.11698e+07			426	1.11698e+07	370	DHBM_v1_20271	ID:76010248|_Ornithine_cyclodeaminase	peg_2317	Ornithine_cyclodeaminase_(EC_4.3.1.12)	PROKKA_01093	Delta(1)-pyrroline-2-carboxylate_reductase
DHBM_v1_50076	116106			426			116106	853	DHBM_v1_50076	ID:76011442|_protein_of_unknown_function	peg_71	hypothetical_protein	PROKKA_02215	hypothetical_protein
DHBM_v1_10129	582675		4.62442e+06	312		542	2.60355e+06	614	DHBM_v1_10129	ID:76009230|glyQ|_glycyl-tRNA_synthetase_(alpha_subunit)	peg_1303	Glycyl-tRNA_synthetase_alpha_chain_(EC_6.1.1.14)	PROKKA_00134	Glycine--tRNA_ligase_alpha_subunit
DHBM_v1_190026			11074238			427	11074238	372	DHBM_v1_190026	ID:76012618|_protein_of_unknown_function	peg_3430	TrsK-like_protein	PROKKA_03264	hypothetical_protein
DHBM_v1_30188			1.10669e+07			428	1.10669e+07	373	DHBM_v1_30188	ID:76010782|prfA|_peptide_chain_release_factor_1	peg_2832	Peptide_chain_release_factor_1	PROKKA_01600	Peptide_chain_release_factor_1
DHBM_v1_30354	102587			428			102587	854	DHBM_v1_30354	ID:76010948|ilvB|_acetohydroxy-acid_synthase_(large_subunit)	peg_3010	Acetolactate_synthase_large_subunit_(EC_2.2.1.6)	PROKKA_01764	Acetolactate_synthase_large_subunit
DHBM_v1_20602	210825		8.73424e+06	395		464	4.47253e+06	528	DHBM_v1_20602	ID:76010579|metS|_methionyl-tRNA_synthetase	peg_2640	Methionyl-tRNA_synthetase_(EC_6.1.1.10)	PROKKA_01412	Methionine--tRNA_ligase
DHBM_v1_10340			1.09974e+07			430	1.09974e+07	374	DHBM_v1_10340	ID:76009441|_L-aspartate_semialdehyde_sulfurtransferase	peg_1511	hypothetical_protein	PROKKA_00341	hypothetical_protein
DHBM_v1_60087	246332		7.89297e+06	386		477	4.06965e+06	541	DHBM_v1_60087	ID:76011726|_conserved_protein_of_unknown_function	peg_354	COG1399_protein,_clustered_with_ribosomal_protein_L32p	PROKKA_02482	hypothetical_protein
DHBM_v1_40208	269092	108825	1.5426e+06	379	225	691	640173	799	DHBM_v1_40208	ID:76011227|trpS|_Tryptophan--tRNA_ligase	peg_3274	Tryptophanyl-tRNA_synthetase_(EC_6.1.1.2)	PROKKA_02013	Tryptophan--tRNA_ligase
DHBM_v1_60134			1.07922e+07			434	1.07922e+07	378	DHBM_v1_60134	ID:76011773|ahcY|_Adenosylhomocysteinase	peg_404	Adenosylhomocysteinase_(EC_3.3.1.1)	PROKKA_02530	Adenosylhomocysteinase
DHBM_v1_20537			1.07682e+07			435	1.07682e+07	379	DHBM_v1_20537	ID:76010514|hppA|_K(+)-insensitive_pyrophosphate-energized_proton_pump	peg_2576	Pyrophosphate-energized_proton_pump_(EC_3.6.1.1)	PROKKA_01351	K(+)-stimulated_pyrophosphate-energized_proton_pump
DHBM_v1_10245			1.07311e+07			436	1.07311e+07	381	DHBM_v1_10245	ID:76009346|lcfB|_Long-chain-fatty-acid--CoA_ligase	peg_1412	Long-chain-fatty-acid--CoA_ligase_(EC_6.2.1.3)_/_Acetoacetyl-CoA_synthetase_[leucine]_(EC_6.2.1.16)	PROKKA_00250	2-succinylbenzoate--CoA_ligase
DHBM_v1_110025			1.06319e+07			437	1.06319e+07	382	DHBM_v1_110025	ID:76012296|_Predicted_dithiol-disulfide_isomerase,_DsbA_family	peg_885	2-hydroxychromene-2-carboxylate_isomerase/DsbA-like_thioredoxin_domain	PROKKA_02975	hypothetical_protein
DHBM_v1_20407	208888		7.8056e+06	397		478	4.00724e+06	546	DHBM_v1_20407	ID:76010384|_Pyruvate:ferredoxin_oxidoreductase,_gamma_subunit	peg_2449	Pyruvate:ferredoxin_oxidoreductase,_gamma_subunit_(EC_1.2.7.1)	PROKKA_01228	Pyruvate_synthase_subunit_PorC
DHBM_v1_110057			1.06126e+07			438	1.06126e+07	383	DHBM_v1_110057	ID:76012328|dtd|_gly-tRNA(Ala)_deacylase_/_D-Tyr-tRNATyr_deacylase	peg_915	D-tyrosyl-tRNA(Tyr)_deacylase_(EC_3.6.1.n1)	PROKKA_03001	D-aminoacyl-tRNA_deacylase
DHBM_v1_40158			10575539			439	10575539	385	DHBM_v1_40158	ID:76011177|_Exodeoxyribonuclease_VII_small_subunit	peg_3224	Exodeoxyribonuclease_VII_small_subunit_(EC_3.1.11.6)	PROKKA_01966	Exodeoxyribonuclease_7_small_subunit
DHBM_v1_20161	381665		5.07827e+06	349		530	2.72997e+06	606	DHBM_v1_20161	ID:76010138|_putative_Adenosylcobinamide_hydrolase	peg_2206	Adenosylcobinamide_amidohydrolase_(EC_3.5.1.90)	PROKKA_00987	hypothetical_protein
DHBM_v1_30085	796957		3139371	282		597	1.96816e+06	655	DHBM_v1_30085	ID:76010679|malQ|_4-alpha-glucanotransferase	peg_2736	4-alpha-glucanotransferase_(amylomaltase)_(EC_2.4.1.25)	PROKKA_01508	hypothetical_protein
DHBM_v1_30063			10511058			440	10511058	388	DHBM_v1_30063	ID:76010657|hslR|_ribosomal_RNA_binding_protein_involved_in_50S_recycling;_heat_shock_protein	peg_2716	Ribosome-associated_heat_shock_protein_implicated_in_the_recycling_of_the_50S_subunit_(S4_paralog)	PROKKA_01490	hypothetical_protein
DHBM_v1_90075	376078	222610	722942	351	193	781	440543	821	DHBM_v1_90075	ID:76012175|pflD|_Trans-4-hydroxy-L-proline_dehydratase	peg_783	Pyruvate_formate-lyase_(EC_2.3.1.54)	PROKKA_02872	Trans-4-hydroxy-L-proline_dehydratase
DHBM_v1_10374			10492016			442	10492016	389	DHBM_v1_10374	ID:76009475|phnX|_Phosphonoacetaldehyde_hydrolase	peg_1545	Phosphonoacetaldehyde_hydrolase_(EC_3.11.1.1)	PROKKA_00374	Phosphonoacetaldehyde_hydrolase
DHBM_v1_80043			1.03193e+07			443	1.03193e+07	390	DHBM_v1_80043	ID:76012021|_protein_of_unknown_function	peg_646	rifampin_ADP-ribosyl_transferase	PROKKA_02744	hypothetical_protein
DHBM_v1_80105			1.0205e+07			444	1.0205e+07	392	DHBM_v1_80105	ID:76012083|_Cu_amine_oxidN1_domain-containing_protein	#VALUE!	#VALUE!	PROKKA_02789	hypothetical_protein
DHBM_v1_110023			1.02033e+07			445	1.02033e+07	393	DHBM_v1_110023	ID:76012294|speE|_spermidine_synthase;_polyamine_metabolism	peg_883	Spermidine_synthase_(EC_2.5.1.16)	PROKKA_02973	Polyamine_aminopropyltransferase
DHBM_v1_90051			1.01361e+07			446	1.01361e+07	394	DHBM_v1_90051	ID:76012151|_Ferredoxin	peg_762	Ferredoxin	PROKKA_02851	Ion-translocating_oxidoreductase_complex_subunit_B
peg_304	770110		2.94907e+06	285		607	1.85959e+06	663	DHBM_v1_60037	ID:76011676|msrAB|_Peptide_methionine_sulfoxide_reductase_MsrA_/_Peptide_methionine_sulfoxide_reductase_MsrB	peg_304	Peptide_methionine_sulfoxide_reductase_MsrA_(EC_1.8.4.11)_/_Peptide_methionine_sulfoxide_reductase_MsrB_(EC_1.8.4.12)	PROKKA_02433	Peptide_methionine_sulfoxide_reductase_MsrA/MsrB
DHBM_v1_80033	473648		3785865	326		567	2.12976e+06	647	DHBM_v1_80033	ID:76012011|_Putative_transcriptional_regulator	peg_637	Transcriptional_regulator,_HxlR_family	PROKKA_02735	HTH-type_transcriptional_activator_HxlR
DHBM_v1_20592			10119688			447	10119688	395	DHBM_v1_20592	ID:76010569|_Cobyrinic_acid_a,c-diamide_synthase	peg_2630	MinD_superfamily_P-loop_ATPase_containing_an_inserted_ferredoxin_domain	PROKKA_01403	Iron-sulfur_cluster_carrier_protein
DHBM_v1_40078			1.01121e+07			448	1.01121e+07	396	DHBM_v1_40078	ID:76011097|gatB|_glutamyl-tRNA(Gln)_amidotransferase_(subunit_B)	peg_3146	Aspartyl-tRNA(Asn)_amidotransferase_subunit_B_(EC_6.3.5.6)_@_Glutamyl-tRNA(Gln)_amidotransferase_subunit_B_(EC_6.3.5.7)	PROKKA_01897	Aspartyl/glutamyl-tRNA(Asn/Gln)_amidotransferase_subunit_B
DHBM_v1_110038			9.98918e+06			450	9.98918e+06	397	DHBM_v1_110038	ID:76012309|rimF|_pre-16S_ribosomal_RNA_maturation_enzyme	peg_896	Putative_Holliday_junction_resolvase_YqgF	PROKKA_02985	Putative_pre-16S_rRNA_nuclease
DHBM_v1_120013	262682		5.64977e+06	383		517	2.95623e+06	594	DHBM_v1_120013	ID:76012361|thrZ|_threonyl-tRNA_synthetase	peg_953	Threonyl-tRNA_synthetase_(EC_6.1.1.3)	PROKKA_03034	Threonine--tRNA_ligase_2
DHBM_v1_40068	1099314		2.42888e+06	266		634	1.7641e+06	671	DHBM_v1_40068	ID:76011087|trpD|_Anthranilate_phosphoribosyltransferase	peg_3137	Anthranilate_phosphoribosyltransferase_(EC_2.4.2.18)	PROKKA_01888	Anthranilate_phosphoribosyltransferase
DHBM_v1_10457			9.93082e+06			451	9.93082e+06	399	DHBM_v1_10457	ID:76009558|_Universal_stress_protein_family_protein	peg_1632	Osmosensitive_K+_channel_histidine_kinase_KdpD_(EC_2.7.3.-)	PROKKA_00456	hypothetical_protein
DHBM_v1_130050			9.86869e+06			452	9.86869e+06	400	DHBM_v1_130050	ID:76012453|_DNA_uridine_endonuclease	peg_1045	Exodeoxyribonuclease_III_(EC_3.1.11.2)	PROKKA_03119	Exodeoxyribonuclease
DHBM_v1_190219	506685		3.46289e+06	321		583	1.98479e+06	654	DHBM_v1_190219	ID:76012811|_Cro/C1-type_HTH_domain_profile	peg_3616	Transcriptional_regulator,_Cro/CI_family	PROKKA_03437	hypothetical_protein
DHBM_v1_20593			9.76678e+06			453	9.76678e+06	401	DHBM_v1_20593	ID:76010570|_Cobyrinic_acid_a,c-diamide_synthase	peg_2631	MinD_superfamily_P-loop_ATPase_containing_an_inserted_ferredoxin_domain	PROKKA_01404	Ion-translocating_oxidoreductase_complex_subunit_B
peg_2837			9.36423e+06			454	9.36423e+06	406	DHBM_v1_30193	ID:76010787|tal|_transaldolase	peg_2837	Transaldolase_(EC_2.2.1.2)	PROKKA_01605	Transaldolase
DHBM_v1_10808	1070758		2.34386e+06	269		640	1.70731e+06	679	DHBM_v1_10808	ID:76009909|ribBA|_fused_3,4-dihydroxy-2-butanone_4-phosphate_synthase_and_GTP_cyclohydrolase_II	peg_1973	3,4-dihydroxy-2-butanone_4-phosphate_synthase_(EC_4.1.99.12)_/_GTP_cyclohydrolase_II_(EC_3.5.4.25)	PROKKA_00776	Riboflavin_biosynthesis_protein_RibBA
DHBM_v1_60030	132034		7073417	422		487	3.60273e+06	560	DHBM_v1_60030	ID:76011669|nuoC|_NADH-quinone_oxidoreductase_subunit_C	peg_297	NADH-ubiquinone_oxidoreductase_chain_C_(EC_1.6.5.3)	PROKKA_02426	NAD(P)H-quinone_oxidoreductase_subunit_J,_chloroplastic
peg_353			9.34687e+06			455	9.34687e+06	407	#VALUE!	#VALUE!	peg_353	LSU_ribosomal_protein_L32p	#VALUE!	#VALUE!
peg_30			9023886			458	9023886	410	DHBM_v1_50037	ID:76011403|_Phosphate--AMP_phosphotransferase	peg_30	hypothetical_protein	PROKKA_02175	Polyphosphate:AMP_phosphotransferase
DHBM_v1_130051	1351261		1.88176e+06	247		670	1.61651e+06	684	DHBM_v1_130051	ID:76012454|_putative_Lysozyme	peg_1046	NLP/P60	PROKKA_03120	D-gamma-glutamyl-meso-diaminopimelic_acid_endopeptidase_CwlS
DHBM_v1_10172	1.65003e+06		1.51844e+06	225		695	1.58423e+06	687	DHBM_v1_10172	ID:76009273|_Zinc_ABC_transporter,_periplasmic-binding_protein_ZnuA	peg_1346	Zinc_ABC_transporter,_periplasmic-binding_protein_ZnuA	PROKKA_00175	High-affinity_zinc_uptake_system_binding-protein_ZnuA
DHBM_v1_30116			8.94317e+06			460	8.94317e+06	412	DHBM_v1_30116	ID:76010710|_Putative_transketolase_C-terminal_section	peg_2765	Transketolase,_C-terminal_section_(EC_2.2.1.1)	PROKKA_01536	Apulose-4-phosphate_transketolase_subunit_B
DHBM_v1_40343	123404		6.65201e+06	425		495	3.38771e+06	572	DHBM_v1_40343	ID:76011362|_TldD_protein,_part_of_proposed_TldE/TldD_proteolytic_complex_(PMID_12029038)	peg_3402	TldD_protein,_part_of_TldE/TldD_proteolytic_complex	PROKKA_02143	Metalloprotease_TldD
DHBM_v1_30168	698657		2.60379e+06	298		625	1.65122e+06	682	DHBM_v1_30168	ID:76010762|atpH|_ATP_synthase_subunit_delta	peg_2813	ATP_synthase_delta_chain_(EC_3.6.3.14)	PROKKA_01581	ATP_synthase_subunit_delta
DHBM_v1_60133			8.83774e+06			462	8.83774e+06	414	DHBM_v1_60133	ID:76011772|yqjD|_putative_propionyl-CoA_carboxylase_beta_chain	peg_403	Acetyl-coenzyme_A_carboxyl_transferase_alpha_chain_(EC_6.4.1.2)_/_Acetyl-coenzyme_A_carboxyl_transferase_beta_chain_(EC_6.4.1.2);_Propionyl-CoA_carboxylase_beta_chain_(EC_6.4.1.3)	PROKKA_02529	Propionyl-CoA_carboxylase_beta_chain
DHBM_v1_10002			8.77949e+06			463	8.77949e+06	415	DHBM_v1_10002	ID:76009103|mcsA|_activator_of_protein_kinase_McsB	peg_1174	Nucleotide_excision_repair_protein,_with_UvrB/UvrC_motif	PROKKA_00002	Protein-arginine_kinase_activator_protein
DHBM_v1_50019	435267		3.18021e+06	332		595	1.80774e+06	670	DHBM_v1_50019	ID:76011385|_Class_I_SAM-dependent_methyltransferase	peg_16	Methyltransferase_TM1293	PROKKA_02163	putative_protein
DHBM_v1_40144			8.58807e+06			466	8.58807e+06	419	DHBM_v1_40144	ID:76011163|_conserved_protein_of_unknown_function	peg_3209	Purine_nucleoside_phosphorylase_(EC_2.4.2.1)	PROKKA_01954	hypothetical_protein
DHBM_v1_90069			8.54452e+06			467	8.54452e+06	420	DHBM_v1_90069	ID:76012169|carE|_Caffeyl-CoA_reductase-Etf_complex_subunit_CarE	peg_777	Electron_transfer_flavoprotein,_alpha_subunit	PROKKA_02866	Caffeyl-CoA_reductase-Etf_complex_subunit_CarE
DHBM_v1_10778			8.52522e+06			468	8.52522e+06	421	DHBM_v1_10778	ID:76009879|_Uroporphyrinogen_decarboxylase	peg_1941	Uroporphyrinogen_decarboxylase_(URO-D)	PROKKA_00747	Uroporphyrinogen_decarboxylase
DHBM_v1_20091	592398		2544586	311		628	1.56849e+06	689	DHBM_v1_20091	ID:76010068|_Pyrrolysine--tRNA(Pyl)_ligase_large_subunit	peg_2134	Pyrrolysyl-tRNA_synthetase_(EC_6.1.1.26)	PROKKA_00925	hypothetical_protein
DHBM_v1_20042			8.20854e+06			471	8.20854e+06	425	DHBM_v1_20042	ID:76010019|murB|_UDP-N-acetylenolpyruvoylglucosamine_reductase	peg_2084	UDP-N-acetylenolpyruvoylglucosamine_reductase_(EC_1.1.1.158)	PROKKA_00878	UDP-N-acetylenolpyruvoylglucosamine_reductase
DHBM_v1_130054			7.99177e+06			473	7.99177e+06	429	DHBM_v1_130054	ID:76012457|gatB|_glutamyl-tRNA(Gln)_amidotransferase_(subunit_B)	peg_1050	Aspartyl-tRNA(Asn)_amidotransferase_subunit_B_(EC_6.3.5.6)_@_Glutamyl-tRNA(Gln)_amidotransferase_subunit_B_(EC_6.3.5.7)	PROKKA_03123	Aspartyl/glutamyl-tRNA(Asn/Gln)_amidotransferase_subunit_B
DHBM_v1_30407	274266		3.77776e+06	378		568	2.02601e+06	652	DHBM_v1_30407	ID:76011001|gyrA|_DNA_gyrase_(subunit_A)	peg_3064	DNA_gyrase_subunit_A_(EC_5.99.1.3)	PROKKA_01816	DNA_gyrase_subunit_A
DHBM_v1_170002			7.97117e+06			474	7.97117e+06	431	DHBM_v1_170002	ID:76012576|yodC|_Putative_NAD(P)H_nitroreductase_YodC	peg_1161	nitroreductase	PROKKA_03230	hypothetical_protein
DHBM_v1_20329			7.96317e+06			475	7.96317e+06	432	DHBM_v1_20329	ID:76010306|clpX|_protein_unfolding_ATPase_required_for_presentation_of_proteins_to_proteases;_Maxwell's_demon	peg_2373	ATP-dependent_Clp_protease_ATP-binding_subunit_ClpX	PROKKA_01148	ATP-dependent_Clp_protease_ATP-binding_subunit_ClpX
DHBM_v1_80035			7919854			476	7919854	433	DHBM_v1_80035	ID:76012013|_Protein-ADP-ribose_hydrolase	peg_639	COG2110,_Macro_domain,_possibly_ADP-ribose_binding_module	PROKKA_02737	Protein-ADP-ribose_hydrolase
DHBM_v1_50005	1.14003e+06		1.53391e+06	264		693	1.33697e+06	714	DHBM_v1_50005	ID:76011371|_conserved_protein_of_unknown_function	peg_4	hypothetical_protein	PROKKA_02151	hypothetical_protein
DHBM_v1_30398			7709286			479	7709286	439	DHBM_v1_30398	ID:76010992|_Jag_protein	peg_3054	RNA-binding_protein_Jag	PROKKA_01807	hypothetical_protein
peg_619			7.52672e+06			481	7.52672e+06	441	DHBM_v1_80016	ID:76011994|_Pterin-binding_protein	peg_619	5-methyltetrahydrofolate--homocysteine_methyltransferase_(EC_2.1.1.13)	PROKKA_02719	5-methyltetrahydrofolate:corrinoid/iron-sulfur_protein_co-methyltransferase
DHBM_v1_10500	309938		3.12296e+06	366		598	1.71645e+06	677	DHBM_v1_10500	ID:76009601|_Nitroreductase	peg_1674	Ferredoxin	PROKKA_00498	NAD(P)H-quinone_oxidoreductase_subunit_I,_chloroplastic
DHBM_v1_10695	283778		3.36851e+06	374		590	1.82614e+06	666	DHBM_v1_10695	ID:76009796|_Xanthine_and_CO_dehydrogenases_maturation_factor,_XdhC/CoxF_family	peg_1861	Xanthine_and_CO_dehydrogenases_maturation_factor,_XdhC/CoxF_family	PROKKA_00677	hypothetical_protein
DHBM_v1_40257			7.46258e+06			482	7.46258e+06	442	DHBM_v1_40257	ID:76011276|hom|_homoserine_dehydrogenase	peg_3320	Homoserine_dehydrogenase_(EC_1.1.1.3)	PROKKA_02060	Homoserine_dehydrogenase
DHBM_v1_60144			7.42184e+06			483	7.42184e+06	444	DHBM_v1_60144	ID:76011783|yugG|_putative_transcriptional_regulator_(Lrp/AsnC_family)	peg_414	Transcriptional_regulator,_AsnC_family	PROKKA_02541	hypothetical_protein
DHBM_v1_120045	814371		1.58001e+06	281		687	1.19719e+06	730	DHBM_v1_120045	ID:76012393|_Tyrosine-protein_kinase_transmembrane_modulator_EpsC	peg_983	Tyrosine-protein_kinase_transmembrane_modulator_EpsC	PROKKA_03064	putative_capsular_polysaccharide_biosynthesis_protein_YwqC
DHBM_v1_160010	735661		1.7481e+06	290		678	1.24188e+06	726	DHBM_v1_160010	ID:76012565|_Methyltransferase_corrinoid_activation_protein	peg_1151	Methyltransferase_corrinoid_activation_protein	PROKKA_03222	Na(+)-translocating_NADH-quinone_reductase_subunit_F
DHBM_v1_40274			7.20772e+06			486	7.20772e+06	447	DHBM_v1_40274	ID:76011293|mlpA|_specific_processing_protease	peg_3335	FIG007959:_peptidase,_M16_family	PROKKA_02076	putative_zinc_protease
DHBM_v1_20146			6.91048e+06			489	6.91048e+06	450	DHBM_v1_20146	ID:76010123|_putative_S-layer_homology_domain-containing_protein	peg_2190	hypothetical_protein	PROKKA_00975	hypothetical_protein
DHBM_v1_10227			6.70782e+06			491	6.70782e+06	452	DHBM_v1_10227	ID:76009328|_Transcriptional_regulator_BlaI/MecI/CopY_family	peg_1397	hypothetical_protein	PROKKA_00230	hypothetical_protein
DHBM_v1_110053			6672115			493	6672115	456	DHBM_v1_110053	ID:76012324|aspS|_aspartyl-tRNA_synthetase,_promiscuous_(also_recognizes_tRNAasn)	peg_912	Aspartyl-tRNA_synthetase_(EC_6.1.1.12)_@_Aspartyl-tRNA(Asn)_synthetase_(EC_6.1.1.23)	PROKKA_02998	Aspartate--tRNA_ligase
DHBM_v1_30270			6.65494e+06			494	6.65494e+06	457	DHBM_v1_30270	ID:76010864|_exported_protein_of_unknown_function	peg_2920	hypothetical_protein	PROKKA_01678	hypothetical_protein
DHBM_v1_20025			6.6218e+06			496	6.6218e+06	458	DHBM_v1_20025	ID:76010002|purH|_fused_phosphoribosylaminoimidazole_carboxy_formyl_formyltransferase;_inosine-monophosphate_cyclohydrolase	peg_2067	IMP_cyclohydrolase_(EC_3.5.4.10)_/_Phosphoribosylaminoimidazolecarboxamide_formyltransferase_(EC_2.1.2.3)	PROKKA_00862	Bifunctional_purine_biosynthesis_protein_PurH
DHBM_v1_20316			6.59299e+06			497	6.59299e+06	459	DHBM_v1_20316	ID:76010293|minD|_ATPase_activator_of_MinC	peg_2360	Septum_site-determining_protein_MinD	PROKKA_01135	Septum_site-determining_protein_MinD
DHBM_v1_30201	187121		3.23329e+06	404		594	1.71021e+06	678	DHBM_v1_30201	ID:76010795|pyrG|_CTP_synthetase	peg_2844	CTP_synthase_(EC_6.3.4.2)	PROKKA_01612	CTP_synthase
DHBM_v1_30313			6.53184e+06			499	6.53184e+06	462	DHBM_v1_30313	ID:76010907|_conserved_protein_of_unknown_function	peg_2966	hypothetical_protein	PROKKA_01723	hypothetical_protein
DHBM_v1_10254			6482735			500	6482735	464	DHBM_v1_10254	ID:76009355|_DNA-binding_Xre_family_transcriptional_regulator	peg_1420	hypothetical_protein	PROKKA_00255	hypothetical_protein
DHBM_v1_10303	987162		1.28141e+06	275		725	1.13429e+06	739	DHBM_v1_10303	ID:76009404|_2-nitropropane_dioxygenase	peg_1470	Enoyl-[acyl-carrier-protein]_reductase_[FMN]_(EC_1.3.1.9)	PROKKA_00304	Inosine-5'-monophosphate_dehydrogenase
DHBM_v1_10796			6.44834e+06			502	6.44834e+06	465	DHBM_v1_10796	ID:76009897|def|_Peptide_deformylase	peg_1961	Peptide_deformylase_(EC_3.5.1.88)	PROKKA_00764	Peptide_deformylase_1
DHBM_v1_10445			6.29547e+06			503	6.29547e+06	468	DHBM_v1_10445	ID:76009546|_Threonine_synthase	peg_1620	Threonine_synthase_(EC_4.2.3.1)	PROKKA_00444	Threonine_synthase
DHBM_v1_30195			6.27865e+06			504	6.27865e+06	469	DHBM_v1_30195	ID:76010789|spo0F|_two-component_response_regulator_of_sporulation_initiation	peg_2839	Sporulation_initiation_phosphotransferase_(Spo0F)	PROKKA_01607	Sporulation_initiation_phosphotransferase_F
DHBM_v1_10613			6.19711e+06			505	6.19711e+06	473	DHBM_v1_10613	ID:76009714|murD|_UDP-N-acetylmuramoylalanine--D-glutamate_ligase	peg_1780	UDP-N-acetylmuramoylalanine--D-glutamate_ligase_(EC_6.3.2.9)	PROKKA_00600	UDP-N-acetylmuramoylalanine--D-glutamate_ligase
DHBM_v1_10042			6168445			506	6168445	474	DHBM_v1_10042	ID:76009143|rpsS|_ribosomal_protein_S19_(BS19)	peg_1213	SSU_ribosomal_protein_S19p_(S15e)	PROKKA_00045	30S_ribosomal_protein_S19
DHBM_v1_30424			6.15444e+06			507	6.15444e+06	475	DHBM_v1_30424	ID:76011018|_protein_of_unknown_function	peg_3075	hypothetical_protein	PROKKA_01833	hypothetical_protein
DHBM_v1_30174			6060268			509	6060268	478	DHBM_v1_30174	ID:76010768|mnaA|_UDP-N-acetylmannosamine_2-epimerase	peg_2819	UDP-N-acetylglucosamine_2-epimerase_(EC_5.1.3.14)	PROKKA_01587	UDP-N-acetylglucosamine_2-epimerase
DHBM_v1_20211			5971619			510	5971619	482	DHBM_v1_20211	ID:76010188|_NADH_dehydrogenase	peg_2257	Cob(III)alamin_reductase_@_Cob(II)alamin_reductase	PROKKA_01034	Ion-translocating_oxidoreductase_complex_subunit_C
DHBM_v1_60051	360739		1.88012e+06	356		671	1.12043e+06	742	DHBM_v1_60051	ID:76011690|proA|_gamma-glutamyl_phosphate_reductase	peg_318	Gamma-glutamyl_phosphate_reductase_(EC_1.2.1.41)	PROKKA_02446	Gamma-glutamyl_phosphate_reductase
peg_1040			5805782			514	5805782	484	DHBM_v1_130046	ID:76012449|_Phosphoribosylformylglycinamidine_synthase,_synthetase_subunit	peg_1040	Phosphoribosylformylglycinamidine_synthase,_synthetase_subunit_(EC_6.3.5.3)_/_Phosphoribosylformylglycinamidine_synthase,_glutamine_amidotransferase_subunit_(EC_6.3.5.3)	PROKKA_03115	Phosphoribosylformylglycinamidine_synthase
DHBM_v1_190198			5805074			515	5805074	485	DHBM_v1_190198	ID:76012790|_conserved_protein_of_unknown_function	peg_3596	hypothetical_protein	PROKKA_03417	hypothetical_protein
DHBM_v1_10203			5.75788e+06			516	5.75788e+06	488	DHBM_v1_10203	ID:76009304|_Phosphate_regulon_sensor_protein_PhoR	peg_1375	Phosphate_regulon_sensor_protein_PhoR_(SphS)_(EC_2.7.13.3)	PROKKA_00210	Alkaline_phosphatase_synthesis_sensor_protein_PhoR
DHBM_v1_30402	525764		1.33538e+06	318		717	930574	762	DHBM_v1_30402	ID:76010996|dnaA|_chromosomal_replication_initiator_informational_ATPase	peg_3059	Chromosomal_replication_initiator_protein_DnaA	PROKKA_01811	Chromosomal_replication_initiator_protein_DnaA
DHBM_v1_120024			5.61682e+06			518	5.61682e+06	490	DHBM_v1_120024	ID:76012372|_UspA_domain_protein	peg_964	Universal_stress_protein_family	PROKKA_03045	Putative_universal_stress_protein
DHBM_v1_10520			5.61116e+06			519	5.61116e+06	491	DHBM_v1_10520	ID:76009621|_CGGC_domain-containing_protein	peg_1696	conserved_hypothetical_protein	PROKKA_00517	hypothetical_protein
DHBM_v1_110022			5.42243e+06			520	5.42243e+06	495	DHBM_v1_110022	ID:76012293|speB|_agmatinase	peg_882	Agmatinase_(EC_3.5.3.11)	PROKKA_02972	Agmatinase
DHBM_v1_50232			5.34748e+06			523	5.34748e+06	496	DHBM_v1_50232	ID:76011598|_conserved_exported_protein_of_unknown_function	peg_232	Spore_germination_protein	PROKKA_02366	hypothetical_protein
DHBM_v1_10619			5.31664e+06			524	5.31664e+06	497	DHBM_v1_10619	ID:76009720|ftsA|_Cell_division_protein_FtsA	peg_1786	Cell_division_protein_FtsA	PROKKA_00606	Cell_division_protein_FtsA
DHBM_v1_40059	215074		2.19347e+06	394		655	1.20427e+06	729	DHBM_v1_40059	ID:76011078|_protein_of_unknown_function	peg_3128	hypothetical_protein	PROKKA_01879	hypothetical_protein
DHBM_v1_20233			5.23037e+06			526	5.23037e+06	498	DHBM_v1_20233	ID:76010210|_Thioredoxin_reductase	peg_2279	Thioredoxin_reductase_(EC_1.8.1.9)	PROKKA_01056	Ferredoxin--NADP_reductase
DHBM_v1_20397			5192871			527	5192871	500	DHBM_v1_20397	ID:76010374|hemE|_uroporphyrinogen_III_decarboxylase	peg_2436	Uroporphyrinogen_III_decarboxylase_(EC_4.1.1.37)	PROKKA_01217	Uroporphyrinogen_decarboxylase
DHBM_v1_10353			5141648			528	5141648	502	DHBM_v1_10353	ID:76009454|dapA|_4-hydroxy-tetrahydrodipicolinate_synthase	peg_1524	4-hydroxy-tetrahydrodipicolinate_synthase_(EC_4.3.3.7)	PROKKA_00353	4-hydroxy-tetrahydrodipicolinate_synthase
DHBM_v1_10552			5.1187e+06			529	5.1187e+06	503	DHBM_v1_10552	ID:76009653|sdaAA|_L-serine_dehydratase_(alpha_chain)	peg_1726	L-serine_dehydratase,_alpha_subunit_(EC_4.3.1.17)	PROKKA_00546	L-serine_dehydratase,_alpha_chain
DHBM_v1_40182	102839		2.45776e+06	427		631	1.2803e+06	722	DHBM_v1_40182	ID:76011201|pdp|_pyrimidine-nucleoside_phosphorylase	peg_3247	Pyrimidine-nucleoside_phosphorylase_(EC_2.4.2.2)	PROKKA_01989	Pyrimidine-nucleoside_phosphorylase
DHBM_v1_40018			5071039			531	5071039	504	DHBM_v1_40018	ID:76011037|_Iron-only_hydrogenase_maturation_protein_HydF	peg_3092	[FeFe]-hydrogenase_maturation_protein_HydF	PROKKA_01847	tRNA_modification_GTPase_MnmE
DHBM_v1_80010			5.03142e+06			532	5.03142e+06	505	DHBM_v1_80010	ID:76011988|_conserved_protein_of_unknown_function	peg_613	nitroimidazole_resistance_protein,_putative	PROKKA_02714	hypothetical_protein
DHBM_v1_10305			5.01815e+06			533	5.01815e+06	506	DHBM_v1_10305	ID:76009406|rnc|_ribonuclease_III	peg_1472	Ribonuclease_III_(EC_3.1.26.3)	PROKKA_00306	Ribonuclease_3
DHBM_v1_30388			4.86533e+06			534	4.86533e+06	508	DHBM_v1_30388	ID:76010982|_conserved_protein_of_unknown_function	peg_3043	Spore_germination_protein	PROKKA_01797	hypothetical_protein
DHBM_v1_10770			4.81281e+06			535	4.81281e+06	510	DHBM_v1_10770	ID:76009871|_HicB_family_protein	peg_1935	Phage-related_protein	PROKKA_00741	hypothetical_protein
DHBM_v1_60027			4.78704e+06			536	4.78704e+06	512	DHBM_v1_60027	ID:76011666|nuoI|_NADH-quinone_oxidoreductase_subunit_I	peg_294	NADH-ubiquinone_oxidoreductase_chain_I_(EC_1.6.5.3)	PROKKA_02423	NAD(P)H-quinone_oxidoreductase_subunit_I,_chloroplastic
DHBM_v1_10854			4.78687e+06			537	4.78687e+06	513	DHBM_v1_10854	ID:76009955|clpY|_two-component_ATP-dependent_protease_(ATPase_and_chaperone)	peg_2021	ATP-dependent_hsl_protease_ATP-binding_subunit_HslU	PROKKA_00821	ATP-dependent_protease_ATPase_subunit_ClpY
DHBM_v1_30285	149826		2.14217e+06	416		658	1.146e+06	737	DHBM_v1_30285	ID:76010879|_conserved_exported_protein_of_unknown_function	peg_2936	FIG00514899:_hypothetical_protein	PROKKA_01698	hypothetical_protein
DHBM_v1_20324			4747654			538	4747654	514	DHBM_v1_20324	ID:76010301|_Dihydrofolate_synthase	peg_2368	Dihydrofolate_synthase_(EC_6.3.2.12)_@_Folylpolyglutamate_synthase_(EC_6.3.2.17)	PROKKA_01143	Folylpolyglutamate_synthase
DHBM_v1_10065			4.6983e+06			539	4.6983e+06	515	DHBM_v1_10065	ID:76009166|rpsK|_ribosomal_protein_S11_(BS11)	peg_1236	SSU_ribosomal_protein_S11p_(S14e)	PROKKA_00069	30S_ribosomal_protein_S11
DHBM_v1_30156	144828		2110358	418		660	1.12759e+06	740	DHBM_v1_30156	ID:76010750|mbl|_MreB-like_morphogen	peg_2802	MreB-like_protein_(Mbl_protein)	PROKKA_01570	Cell_shape-determining_protein_Mbl
DHBM_v1_90083			4.68862e+06			540	4.68862e+06	516	DHBM_v1_90083	ID:76012183|_conserved_protein_of_unknown_function	peg_792	CRISPR-associated_protein,_Csh2_family	PROKKA_02879	hypothetical_protein
DHBM_v1_190181			4648321			541	4648321	517	DHBM_v1_190181	ID:76012773|_Site-specific_integrase	peg_3575	Integrase	PROKKA_03398	Tyrosine_recombinase_XerC
DHBM_v1_30224			4.53503e+06			543	4.53503e+06	522	DHBM_v1_30224	ID:76010818|cshA|_ATP-dependent_RNA_helicase;_cold_shock	peg_2872	DEAD-box_ATP-dependent_RNA_helicase_CshA_(EC_3.6.4.13)	PROKKA_01634	DEAD-box_ATP-dependent_RNA_helicase_CshA
DHBM_v1_20252			4527500			544	4527500	524	DHBM_v1_20252	ID:76010229|_co-factor_of_molecular_chaperone_(fragment)	peg_2297	Chaperone_protein_DnaJ	PROKKA_01074	Chaperone_protein_DnaJ
DHBM_v1_60045			4.49269e+06			546	4.49269e+06	526	DHBM_v1_60045	ID:76011684|_conserved_protein_of_unknown_function	peg_312	hypothetical_protein	PROKKA_02440	hypothetical_protein
DHBM_v1_50021			4457369			547	4457369	529	DHBM_v1_50021	ID:76011387|_Arginase_family_protein	peg_18	Arginase_(EC_3.5.3.1)	PROKKA_02165	hypothetical_protein
DHBM_v1_20140			4.42691e+06			548	4.42691e+06	531	DHBM_v1_20140	ID:76010117|_Methyltransferase_domain-containing_protein	peg_2184	hypothetical_protein	PROKKA_00969	Ubiquinone_biosynthesis_O-methyltransferase,_mitochondrial
DHBM_v1_10104			4.36489e+06			549	4.36489e+06	532	DHBM_v1_10104	ID:76009205|_Glutamine-dependent_NAD(+)_synthetase	peg_1277	NAD_synthetase_(EC_6.3.1.5)_/_Glutamine_amidotransferase_chain_of_NAD_synthetase	PROKKA_00109	Glutamine-dependent_NAD(+)_synthetase
DHBM_v1_90071	226652		1419615	390		709	823134	776	DHBM_v1_90071	ID:76012171|fixX|_Ferredoxin-like_protein	peg_779	Ferredoxin-like_protein	PROKKA_02868	Ferredoxin-like_protein_FixX
DHBM_v1_10634			4.34845e+06			550	4.34845e+06	533	DHBM_v1_10634	ID:76009735|_conserved_protein_of_unknown_function	peg_1802	hypothetical_protein	PROKKA_00620	hypothetical_protein
DHBM_v1_60136			4.3217e+06			551	4.3217e+06	534	DHBM_v1_60136	ID:76011775|_CN_hydrolase_domain-containing_protein	peg_406	Aliphatic_amidase_AmiE_(EC_3.5.1.4)	PROKKA_02533	Omega-amidase_YafV
DHBM_v1_20028			4.29506e+06			552	4.29506e+06	535	DHBM_v1_20028	ID:76010005|purF|_glutamine_phosphoribosylpyrophosphate_amidotransferase	peg_2070	Amidophosphoribosyltransferase_(EC_2.4.2.14)	PROKKA_00865	Amidophosphoribosyltransferase
DHBM_v1_50156			4.28286e+06			553	4.28286e+06	536	DHBM_v1_50156	ID:76011522|_XRE_family_transcriptional_regulator	peg_153	hypothetical_protein	PROKKA_02291	hypothetical_protein
DHBM_v1_20552			4276416			554	4276416	537	DHBM_v1_20552	ID:76010529|tex|_RNA_helicase_transcriptional_accessory_protein	peg_2592	Transcription_accessory_protein_(S1_RNA-binding_domain)	PROKKA_01364	Protein_YhgF
peg_2960			4.18066e+06			555	4.18066e+06	538	DHBM_v1_30308	ID:76010902|selD|_Selenide,_water_dikinase	peg_2960	Selenide,water_dikinase_(EC_2.7.9.3)_@_selenocysteine-containing	PROKKA_01719	Selenide,_water_dikinase
DHBM_v1_110001			4.09221e+06			556	4.09221e+06	540	DHBM_v1_110001	ID:76012272|_protein_of_unknown_function	#VALUE!	#VALUE!	#VALUE!	#VALUE!
DHBM_v1_10165			4.0692e+06			557	4.0692e+06	542	DHBM_v1_10165	ID:76009266|_Cobalamin-binding_protein	peg_1337	Vitamin_B12_ABC_transporter,_B12-binding_component_BtuF	PROKKA_00169	Vitamin_B12-binding_protein
peg_1278			4.05864e+06			558	4.05864e+06	544	DHBM_v1_10105	ID:76009206|argH|_argininosuccinate_lyase	peg_1278	Argininosuccinate_lyase_(EC_4.3.2.1)	PROKKA_00110	Argininosuccinate_lyase
DHBM_v1_20538			4.01556e+06			559	4.01556e+06	545	DHBM_v1_20538	ID:76010515|_conserved_protein_of_unknown_function	peg_2577	hypothetical_protein	PROKKA_01352	hypothetical_protein
DHBM_v1_20229			3.98658e+06			560	3.98658e+06	547	DHBM_v1_20229	ID:76010206|_Pyruvate_formate-lyase	peg_2275	Pyruvate_formate-lyase_(EC_2.3.1.54)	PROKKA_01052	Choline_trimethylamine-lyase
DHBM_v1_10691			3967647			561	3967647	548	DHBM_v1_10691	ID:76009792|_HTH_lysR-type_domain-containing_protein	peg_1857	DNA-binding_domain_of_ModE	PROKKA_00673	hypothetical_protein
DHBM_v1_10677			3.95095e+06			562	3.95095e+06	549	DHBM_v1_10677	ID:76009778|ylmD|_Purine_nucleoside_phosphorylase_YlmD	peg_1844	COG1496:_Uncharacterized_conserved_protein	PROKKA_00660	Polyphenol_oxidase
DHBM_v1_90016			3.9487e+06			563	3.9487e+06	550	DHBM_v1_90016	ID:76012116|_conserved_protein_of_unknown_function	peg_726	hypothetical_protein	PROKKA_02819	hypothetical_protein
DHBM_v1_70022			3.90802e+06			564	3.90802e+06	551	DHBM_v1_70022	ID:76011842|_Peptide_ABC_transporter_ATP-binding_protein	peg_466	ABC_transporter_ATP-binding_protein	PROKKA_02595	Lipoprotein-releasing_system_ATP-binding_protein_LolD
DHBM_v1_110056			3.87095e+06			565	3.87095e+06	552	DHBM_v1_110056	ID:76012327|_MBL_fold_metallo-hydrolase	peg_914	Hydroxyacylglutathione_hydrolase_(EC_3.1.2.6)	PROKKA_03000	Hydroxyacylglutathione_hydrolase_GloC
DHBM_v1_10183			3.8015e+06			566	3.8015e+06	554	DHBM_v1_10183	ID:76009284|sigA|_RNA_polymerase_major_sigma-43_factor_(sigma-A)	peg_1357	RNA_polymerase_sigma_factor_RpoD	PROKKA_00186	RNA_polymerase_sigma_factor_SigA
DHBM_v1_190036	128850		1.32512e+06	423		718	726985	789	DHBM_v1_190036	ID:76012628|_conserved_protein_of_unknown_function	peg_3441	hypothetical_protein	PROKKA_03274	hypothetical_protein
DHBM_v1_30023			3.73185e+06			571	3.73185e+06	555	DHBM_v1_30023	ID:76010617|folB|_dihydroneopterin_aldolase	peg_2677	Dihydroneopterin_aldolase_(EC_4.1.2.25)	PROKKA_01450	Dihydroneopterin_aldolase
DHBM_v1_10193			3.62477e+06			574	3.62477e+06	557	DHBM_v1_10193	ID:76009294|_Phosphoesterase	peg_1366	Predicted_phosphoesterase_MJ0623	PROKKA_00197	hypothetical_protein
DHBM_v1_10840			3.61675e+06			575	3.61675e+06	558	DHBM_v1_10840	ID:76009941|_conserved_protein_of_unknown_function	peg_2006	hypothetical_protein	PROKKA_00808	hypothetical_protein
DHBM_v1_10751			3607124			576	3607124	559	DHBM_v1_10751	ID:76009852|pyrE|_Orotate_phosphoribosyltransferase	peg_1917	Orotate_phosphoribosyltransferase_(EC_2.4.2.10)	PROKKA_00724	Orotate_phosphoribosyltransferase
DHBM_v1_80050			3564178			577	3564178	561	DHBM_v1_80050	ID:76012028|_protein_of_unknown_function	peg_652	Vitamin_B12_ABC_transporter,_B12-binding_component_BtuF	PROKKA_02750	hypothetical_protein
DHBM_v1_20016			3.55217e+06			578	3.55217e+06	562	DHBM_v1_20016	ID:76009993|yerC|_transcriptional_repressor_-_histidine_operons	peg_2058	His_repressor	PROKKA_00854	hypothetical_protein
peg_630			3.53397e+06			579	3.53397e+06	563	DHBM_v1_80027	ID:76012005|_transposase	peg_630	hypothetical_protein	PROKKA_02729	hypothetical_protein
DHBM_v1_50046			3.52788e+06			580	3.52788e+06	564	DHBM_v1_50046	ID:76011412|_Glyoxalase-like_domain_protein	peg_39	transcriptional_regulator,_MerR_family	PROKKA_02185	hypothetical_protein
DHBM_v1_50093			3.49276e+06			581	3.49276e+06	566	DHBM_v1_50093	ID:76011459|_Ribulose_bisphosphate_carboxylase-like_protein	peg_89	2,3-diketo-5-methylthiopentyl-1-phosphate_enolase_(EC_5.3.2.5)	PROKKA_02231	2,3-diketo-5-methylthiopentyl-1-phosphate_enolase
DHBM_v1_60135			3.47703e+06			582	3.47703e+06	567	DHBM_v1_60135	ID:76011774|_conserved_protein_of_unknown_function	peg_405	hypothetical_protein	PROKKA_02531	hypothetical_protein
DHBM_v1_10257	281937		608965	375		793	445451	820	DHBM_v1_10257	ID:76009358|_conserved_protein_of_unknown_function	peg_1423	Bipolar_DNA_helicase_HerA	PROKKA_00258	hypothetical_protein
DHBM_v1_20478			3.44189e+06			584	3.44189e+06	568	DHBM_v1_20478	ID:76010455|rnr|_ribonuclease_R	peg_2521	3'-to-5'_exoribonuclease_RNase_R	PROKKA_01297	Ribonuclease_R
DHBM_v1_10522	208314		817277	398		772	512795	810	DHBM_v1_10522	ID:76009623|_Fumarate_hydratase_class_I,_aerobic	peg_1698	Fumarate_hydratase_class_I,_aerobic_(EC_4.2.1.2);_L(+)-tartrate_dehydratase_beta_subunit_(EC_4.2.1.32)	PROKKA_00519	Fumarate_hydratase_class_I,_anaerobic
DHBM_v1_30353			3440321			585	3440321	569	DHBM_v1_30353	ID:76010947|ilvH|_acetohydroxy-acid_synthase_(small_subunit)	peg_3009	Acetolactate_synthase_small_subunit_(EC_2.2.1.6)	PROKKA_01763	Acetolactate_synthase_small_subunit
DHBM_v1_30175			3430255			586	3430255	570	DHBM_v1_30175	ID:76010769|_Nucleotide_pyrophosphohydrolase	peg_2820	FIG00601165:_hypothetical_protein	PROKKA_01588	hypothetical_protein
DHBM_v1_10006			3.38763e+06			587	3.38763e+06	573	DHBM_v1_10006	ID:76009107|_conserved_protein_of_unknown_function	peg_1178	Putative_uncharacterized_protein	PROKKA_00006	hypothetical_protein
DHBM_v1_20185			3.38632e+06			588	3.38632e+06	574	DHBM_v1_20185	ID:76010162|_LysR_family_transcriptional_regulator	peg_2231	Transcriptional_regulator,_LysR_family	PROKKA_01011	HTH-type_transcriptional_activator_CmpR
DHBM_v1_30287			3.37907e+06			589	3.37907e+06	575	DHBM_v1_30287	ID:76010881|_SnoaL-like_polyketide_cyclase	peg_2938	hypothetical_protein	PROKKA_01700	hypothetical_protein
DHBM_v1_20549			3.30366e+06			591	3.30366e+06	577	DHBM_v1_20549	ID:76010526|_putative_Arsenate_reductase_and_related	peg_2589	hypothetical_protein	PROKKA_01362	hypothetical_protein
DHBM_v1_50235			3.29621e+06			592	3.29621e+06	578	DHBM_v1_50235	ID:76011601|galE|_UDP-glucose_4-epimerase	peg_235	UDP-glucose_4-epimerase_(EC_5.1.3.2)	PROKKA_02370	UDP-glucose_4-epimerase
DHBM_v1_40103			3.1606e+06			596	3.1606e+06	580	DHBM_v1_40103	ID:76011122|_conserved_exported_protein_of_unknown_function	peg_3167	hypothetical_protein	PROKKA_01917	hypothetical_protein
DHBM_v1_30300			3115807			599	3115807	581	DHBM_v1_30300	ID:76010894|_Single-stranded_DNA-binding_protein	peg_2952	Single-stranded_DNA-binding_protein	PROKKA_01712	Single-stranded_DNA-binding_protein_A
peg_895			3.0813e+06			600	3.0813e+06	582	DHBM_v1_110037	ID:76012308|_conserved_protein_of_unknown_function	peg_895	hypothetical_protein	PROKKA_02984	hypothetical_protein
DHBM_v1_90035			3.07162e+06			601	3.07162e+06	583	DHBM_v1_90035	ID:76012135|norV|_flavorubredoxin_oxidoreductase	peg_744	Anaerobic_nitric_oxide_reductase_flavorubredoxin	PROKKA_02838	Anaerobic_nitric_oxide_reductase_flavorubredoxin
DHBM_v1_30268			3019646			602	3019646	587	DHBM_v1_30268	ID:76010862|_protein_of_unknown_function	peg_2918	Oligopeptide_ABC_transporter,_periplasmic_oligopeptide-binding_protein_oppA	PROKKA_01677	hypothetical_protein
DHBM_v1_20408			3.01765e+06			603	3.01765e+06	588	DHBM_v1_20408	ID:76010385|_Pyruvate:ferredoxin_oxidoreductase,_delta_subunit	peg_2450	Pyruvate:ferredoxin_oxidoreductase,_delta_subunit_(EC_1.2.7.1)	PROKKA_01229	Pyruvate_synthase_subunit_PorD
DHBM_v1_20065			3.0124e+06			604	3.0124e+06	590	DHBM_v1_20065	ID:76010042|_Precorrin-6y_C5,15-methyltransferase_(Decarboxylating)_subunit_CbiE	peg_2107	Cobalt-precorrin-6y_C5-methyltransferase_(EC_2.1.1.-)	PROKKA_00901	Cobalt-precorrin-7_C(5)-methyltransferase
DHBM_v1_80115			2.99859e+06			605	2.99859e+06	591	DHBM_v1_80115	ID:76012093|yvgN|_Glyoxal_reductase	peg_704	oxidoreductase,_aldo/keto_reductase_family	PROKKA_02799	putative_oxidoreductase/MSMEI_2347
DHBM_v1_20029			2985088			606	2985088	593	DHBM_v1_20029	ID:76010006|purB|_adenylosuccinate_lyase	peg_2071	Adenylosuccinate_lyase_(EC_4.3.2.2)	PROKKA_00866	Adenylosuccinate_lyase
DHBM_v1_10689			2.94522e+06			608	2.94522e+06	596	DHBM_v1_10689	ID:76009790|_conserved_protein_of_unknown_function	peg_1855	hypothetical_protein	PROKKA_00671	hypothetical_protein
DHBM_v1_30074			2.93923e+06			609	2.93923e+06	597	DHBM_v1_30074	ID:76010668|prs|_phosphoribosylpyrophosphate_synthetase	peg_2725	Ribose-phosphate_pyrophosphokinase_(EC_2.7.6.1)	PROKKA_01498	Ribose-phosphate_pyrophosphokinase
DHBM_v1_30004	139217		510025	420		799	324621	836	DHBM_v1_30004	ID:76010598|glnA|_Glutamine_synthetase	peg_2658	Glutamine_synthetase_type_I_(EC_6.3.1.2)	PROKKA_01431	Glutamine_synthetase
DHBM_v1_20256			2886147			611	2886147	598	DHBM_v1_20256	ID:76010233|_Chaperonin	peg_2301	Heat_shock_protein_60_family_chaperone_GroEL_/_Thermosome_subunit	PROKKA_01078	60_kDa_chaperonin
DHBM_v1_10383			2.88291e+06			612	2.88291e+06	599	DHBM_v1_10383	ID:76009484|_CO_dehydrogenase_accessory_protein_CooC_(nickel_insertion)	peg_1553	CO_dehydrogenase_accessory_protein_CooC_(nickel_insertion)	PROKKA_00382	hypothetical_protein
DHBM_v1_40058			2.84822e+06			613	2.84822e+06	602	DHBM_v1_40058	ID:76011077|_protein_of_unknown_function	peg_3127	hypothetical_protein	PROKKA_01878	hypothetical_protein
DHBM_v1_10766			2.80659e+06			614	2.80659e+06	603	DHBM_v1_10766	ID:76009867|_conserved_protein_of_unknown_function	peg_1932	DUF124_domain-containing_protein	PROKKA_00738	hypothetical_protein
DHBM_v1_130020			2769548			615	2769548	604	DHBM_v1_130020	ID:76012423|hisA|_phosphoribosylformimino-5-aminoimidazole_carboxamide_ribotide_isomerase	peg_1012	Phosphoribosylformimino-5-aminoimidazole_carboxamide_ribotide_isomerase_(EC_5.3.1.16)	PROKKA_03091	1-(5-phosphoribosyl)-5-[(5-phosphoribosylamino)methylideneamino]_imidazole-4-carboxamide_isomerase
DHBM_v1_30189			2.75145e+06			616	2.75145e+06	605	DHBM_v1_30189	ID:76010783|rpmEA|_ribosomal_protein_L31	peg_2833	LSU_ribosomal_protein_L31p_@_LSU_ribosomal_protein_L31p,_zinc-dependent	PROKKA_01601	50S_ribosomal_protein_L31
DHBM_v1_20027			2.71847e+06			618	2.71847e+06	607	DHBM_v1_20027	ID:76010004|purM|_phosphoribosylaminoimidazole_synthetase	peg_2069	Phosphoribosylformylglycinamidine_cyclo-ligase_(EC_6.3.3.1)	PROKKA_00864	Phosphoribosylformylglycinamidine_cyclo-ligase
DHBM_v1_50261			2.69565e+06			619	2.69565e+06	608	DHBM_v1_50261	ID:76011627|capD|_UDP-glucose_4-epimerase	peg_260	UDP-N-acetylglucosamine_4,6-dehydratase_(EC_4.2.1.-)	PROKKA_02394	UDP-glucose_4-epimerase
DHBM_v1_10008			2.69251e+06			620	2.69251e+06	609	DHBM_v1_10008	ID:76009109|yacL|_putative_membrane_protein_possibly_involved_in_RNA_binding	peg_1180	Membrane-associated_protein_containing_RNA-binding_TRAM_domain_and_ribonuclease_PIN-domain,_YacL_B.subtilis_ortholog	PROKKA_00008	putative_PIN_and_TRAM-domain_containing_protein_YacL
DHBM_v1_10208			2690499			621	2690499	610	DHBM_v1_10208	ID:76009309|phoU|_Phosphate-specific_transport_system_accessory_protein_PhoU_homolog	peg_1380	Phosphate_transport_system_regulatory_protein_PhoU	PROKKA_00215	Phosphate-specific_transport_system_accessory_protein_PhoU_
DHBM_v1_30177			2663305			622	2663305	611	DHBM_v1_30177	ID:76010771|upp|_uracil_phosphoribosyltransferase	peg_2822	Uracil_phosphoribosyltransferase_(EC_2.4.2.9)	PROKKA_01590	Uracil_phosphoribosyltransferase
DHBM_v1_20128			2.65185e+06			623	2.65185e+06	612	DHBM_v1_20128	ID:76010105|metAA|_homoserine_O-acetyltransferase	peg_2173	Homoserine_O-succinyltransferase_(EC_2.3.1.46)	PROKKA_00959	Homoserine_O-acetyltransferase
DHBM_v1_150004			2.60687e+06			624	2.60687e+06	613	DHBM_v1_150004	ID:76012504|trpC|_Indole-3-glycerol_phosphate_synthase	peg_1096	Indole-3-glycerol_phosphate_synthase_(EC_4.1.1.48)	PROKKA_03167	Indole-3-glycerol_phosphate_synthase
DHBM_v1_40249			2597827			626	2597827	615	DHBM_v1_40249	ID:76011268|plsY|_Glycerol-3-phosphate_acyltransferase_2	peg_3312	Acyl-phosphate:glycerol-3-phosphate_O-acyltransferase_PlsY	PROKKA_02053	Glycerol-3-phosphate_acyltransferase
DHBM_v1_30276			2.54469e+06			627	2.54469e+06	617	DHBM_v1_30276	ID:76010870|patA|_Putrescine_aminotransferase	peg_2926	PLP-dependent_aminotransferase	PROKKA_01689	Putrescine_aminotransferase
DHBM_v1_130035			2.50911e+06			629	2.50911e+06	618	DHBM_v1_130035	ID:76012438|ligA|_DNA_ligase_(NAD-dependent)	peg_1029	DNA_ligase_(EC_6.5.1.2)	PROKKA_03105	DNA_ligase
DHBM_v1_50007			2.46296e+06			630	2.46296e+06	620	DHBM_v1_50007	ID:76011373|_Flavin_oxidoreductase	peg_6	flavoredoxin,_putative	PROKKA_02153	Flavoredoxin
DHBM_v1_20015			2.43858e+06			632	2.43858e+06	621	DHBM_v1_20015	ID:76009992|_conserved_protein_of_unknown_function	peg_2057	292aa_long_hypothetical_protein	PROKKA_00853	hypothetical_protein
DHBM_v1_30380			2.43037e+06			633	2.43037e+06	622	DHBM_v1_30380	ID:76010974|_Glyco_18_domain-containing_protein	peg_3035	Conserved_domain_protein	PROKKA_01789	hypothetical_protein
DHBM_v1_30022			2.40744e+06			635	2.40744e+06	623	DHBM_v1_30022	ID:76010616|_Dihydroneopterin_aldolase	peg_2676	2-amino-4-hydroxy-6-hydroxymethyldihydropteridine_pyrophosphokinase_(EC_2.7.6.3)	PROKKA_01449	2-amino-4-hydroxy-6-hydroxymethyldihydropteridine_pyrophosphokinase
DHBM_v1_20325			2.39464e+06			636	2.39464e+06	624	DHBM_v1_20325	ID:76010302|valS|_valyl-tRNA_synthetase	peg_2369	Valyl-tRNA_synthetase_(EC_6.1.1.9)	PROKKA_01144	Valine--tRNA_ligase
DHBM_v1_20066			2.38201e+06			637	2.38201e+06	625	DHBM_v1_20066	ID:76010043|cbiD|_Cobalt-precorrin-5B_C(1)-methyltransferase	peg_2108	Cobalt-precorrin-6_synthase,_anaerobic	PROKKA_00902	Cobalt-precorrin-5B_C(1)-methyltransferase
DHBM_v1_10749			2.3634e+06			638	2.3634e+06	626	DHBM_v1_10749	ID:76009850|pyrD|_dihydroorotate_dehydrogenase_(catalytic_subunit)	peg_1915	Dihydroorotate_dehydrogenase,_catalytic_subunit_(EC_1.3.3.1)	PROKKA_00722	Dihydroorotate_dehydrogenase_B_(NAD(+)),_catalytic_subunit
DHBM_v1_10694			2.34695e+06			639	2.34695e+06	628	DHBM_v1_10694	ID:76009795|_XdhC_C_domain-containing_protein	peg_1860	Xanthine_and_CO_dehydrogenases_maturation_factor,_XdhC/CoxF_family	PROKKA_00676	hypothetical_protein
DHBM_v1_20045			2326813			641	2326813	629	DHBM_v1_20045	ID:76010022|_Glycogen_biosynthesis_protein_GlgD,_glucose-1-phosphate_adenylyltransferase_family	peg_2087	Glycogen_biosynthesis_protein_GlgD,_glucose-1-phosphate_adenylyltransferase_family	PROKKA_00881	Glycogen_biosynthesis_protein_GlgD
DHBM_v1_10472			2.32268e+06			642	2.32268e+06	630	DHBM_v1_10472	ID:76009573|_DNA_polymerase_III_subunit_beta	peg_1647	nucleotidyltransferase	PROKKA_00471	hypothetical_protein
DHBM_v1_80041			2.31452e+06			643	2.31452e+06	631	DHBM_v1_80041	ID:76012019|_MarR_family_transcriptional_regulator	peg_645	Transcriptional_regulator,_MarR_family	PROKKA_02743	Transcriptional_regulator_SlyA
DHBM_v1_10434			2.29918e+06			644	2.29918e+06	632	DHBM_v1_10434	ID:76009535|hndA|_NADP-reducing_hydrogenase_subunit_HndA	peg_1607	NAD-reducing_hydrogenase_subunit_HoxE_(EC_1.12.1.2)	PROKKA_00433	NADP-reducing_hydrogenase_subunit_HndA
DHBM_v1_10188			2298401			645	2298401	633	DHBM_v1_10188	ID:76009289|_Amino_acid_ABC_transporter_substrate-binding_protein	peg_1362	Amino_acid_ABC_transporter,_amino_acid-binding_protein	PROKKA_00193	L-cystine-binding_protein_FliY
DHBM_v1_70036			2.29333e+06			646	2.29333e+06	634	DHBM_v1_70036	ID:76011856|_Antitoxin	peg_479	Prevent_host_death_protein,_Phd_antitoxin	PROKKA_02604	hypothetical_protein
DHBM_v1_20030			2.25908e+06			647	2.25908e+06	636	DHBM_v1_20030	ID:76010007|purE|_N5-carboxyaminoimidazole_ribonucleotide_mutase	peg_2072	Phosphoribosylaminoimidazole_carboxylase_catalytic_subunit_(EC_4.1.1.21)	PROKKA_00867	N5-carboxyaminoimidazole_ribonucleotide_mutase
DHBM_v1_20542			2.24696e+06			648	2.24696e+06	637	DHBM_v1_20542	ID:76010519|modA|_molybdate-binding_lipoprotein	peg_2582	Molybdenum_ABC_transporter,_periplasmic_molybdenum-binding_protein_ModA_(TC_3.A.1.8.1)	PROKKA_01356	Molybdate-binding_protein_ModA
DHBM_v1_20242			2.23266e+06			649	2.23266e+06	638	DHBM_v1_20242	ID:76010219|_conserved_exported_protein_of_unknown_function	peg_2288	hypothetical_protein	PROKKA_01065	hypothetical_protein
DHBM_v1_50020			2223963			650	2223963	639	DHBM_v1_50020	ID:76011386|_CGGC_domain-containing_protein	peg_17	FIG00528293:_hypothetical_protein	PROKKA_02164	hypothetical_protein
DHBM_v1_40114			2.21757e+06			651	2.21757e+06	640	DHBM_v1_40114	ID:76011133|trpB|_tryptophan_synthase_(beta_subunit)	peg_3176	Tryptophan_synthase_beta_chain_(EC_4.2.1.20)	PROKKA_01926	Tryptophan_synthase_beta_chain
DHBM_v1_40146			2.21113e+06			652	2.21113e+06	641	DHBM_v1_40146	ID:76011165|minC|_putative_septum_site-determining_protein_MinC	peg_3211	Septum_site-determining_protein_MinC	PROKKA_01956	septum_site-determining_protein_MinC
DHBM_v1_20089			2.20921e+06			653	2.20921e+06	642	DHBM_v1_20089	ID:76010066|_Pyrrolysine_synthetase	peg_2132	Pyrrolysine_synthetase	PROKKA_00923	D-alanine--D-alanine_ligase
DHBM_v1_60142			2195102			654	2195102	643	DHBM_v1_60142	ID:76011781|_Metallo-beta-lactamase_family_protein,_RNA-specific	peg_412	Metallo-beta-lactamase_family_protein,_RNA-specific	PROKKA_02539	Ribonuclease
DHBM_v1_20374			2188009			656	2188009	644	DHBM_v1_20374	ID:76010351|ndoA|_endoribonuclease_toxin	peg_2414	Programmed_cell_death_toxin_YdcE	PROKKA_01196	Endoribonuclease_EndoA
DHBM_v1_20237			2.17523e+06			657	2.17523e+06	645	DHBM_v1_20237	ID:76010214|_Arylsulfotransferase_(ASST)	peg_2283	Possible_sulfatase	PROKKA_01060	Arylsulfate_sulfotransferase_AssT
DHBM_v1_60007			2.12354e+06			659	2.12354e+06	648	DHBM_v1_60007	ID:76011646|fbp|_fructose-1,6-bisphosphatase	peg_276	Fructose-1,6-bisphosphatase,_Bacillus_type_(EC_3.1.3.11)	PROKKA_02409	Fructose-1,6-bisphosphatase_class_3
DHBM_v1_40159			2.10788e+06			661	2.10788e+06	649	DHBM_v1_40159	ID:76011178|ispA|_farnesyl_diphosphate_synthase	peg_3225	Octaprenyl_diphosphate_synthase_(EC_2.5.1.90)_/_Dimethylallyltransferase_(EC_2.5.1.1)_/_(2E,6E)-farnesyl_diphosphate_synthase_(EC_2.5.1.10)_/_Geranylgeranyl_pyrophosphate_synthetase_(EC_2.5.1.29)	PROKKA_01967	Farnesyl_diphosphate_synthase
DHBM_v1_10139			2088676			662	2088676	651	DHBM_v1_10139	ID:76009240|_protein_of_unknown_function	peg_1310	SAM-dependent_methyltransferase_DSY4148_(UbiE_paralog)	PROKKA_00143	Arsenite_methyltransferase
DHBM_v1_40248			1.98845e+06			663	1.98845e+06	653	DHBM_v1_40248	ID:76011267|der|_GTPase_essential_for_ribosome_50S_subunit_assembly_(maturation_of_the_50S_subunit_central_protoberance)	peg_3311	GTP-binding_protein_EngA	PROKKA_02052	GTPase_Der
DHBM_v1_30181			1.94e+06			664	1.94e+06	656	DHBM_v1_30181	ID:76010775|prpB|_protein-arginine(tyrosine_moonlighting)_phosphatase_(oxidative_stress)	peg_2825	Low_molecular_weight_protein_tyrosine_phosphatase_(EC_3.1.3.48)	PROKKA_01593	Protein-arginine-phosphatase
DHBM_v1_10591			1.93482e+06			665	1.93482e+06	657	DHBM_v1_10591	ID:76009692|_putative_heterodisulfide_reductase,_iron-sulfur_binding_subunit	peg_1760	heterodisulfide_reductase,_iron-sulfur_binding_subunit,_putative	PROKKA_00581	Anaerobic_sulfite_reductase_subunit_A
DHBM_v1_20548			1.93353e+06			666	1.93353e+06	658	DHBM_v1_20548	ID:76010525|_Lactamase_B_domain-containing_protein	peg_2588	hypothetical_protein	PROKKA_01361	hypothetical_protein
DHBM_v1_30218			1.90534e+06			667	1.90534e+06	659	DHBM_v1_30218	ID:76010812|_conserved_protein_of_unknown_function	peg_2866	hypothetical_protein	PROKKA_01628	hypothetical_protein
DHBM_v1_30013			1888765			668	1888765	661	DHBM_v1_30013	ID:76010607|coaX|_pantothenate_kinase_type_III	peg_2667	Pantothenate_kinase_type_III,_CoaX-like_(EC_2.7.1.33)	PROKKA_01440	Type_III_pantothenate_kinase
DHBM_v1_20504			1.88782e+06			669	1.88782e+06	662	DHBM_v1_20504	ID:76010481|_Nitrogen_regulatory_protein_P-II	peg_2548	Nitrogen_regulatory_protein_P-II	PROKKA_01323	hypothetical_protein
DHBM_v1_100013			1.84269e+06			672	1.84269e+06	664	DHBM_v1_100013	ID:76012203|_Toxin-antitoxin_system,_antitoxin_component,_Xre_family	peg_810	helix-turn-helix_domain_protein	PROKKA_02897	hypothetical_protein
DHBM_v1_30210			1.83603e+06			673	1.83603e+06	665	DHBM_v1_30210	ID:76010804|_conserved_exported_protein_of_unknown_function	peg_2854	hypothetical_protein	PROKKA_01620	hypothetical_protein
DHBM_v1_10083			1.82445e+06			674	1.82445e+06	667	DHBM_v1_10083	ID:76009184|argC|_N-acetylglutamate_gamma-semialdehyde_dehydrogenase	peg_1254	N-acetyl-gamma-glutamyl-phosphate_reductase_(EC_1.2.1.38)	PROKKA_00087	N-acetyl-gamma-glutamyl-phosphate_reductase
DHBM_v1_40295			1.81113e+06			675	1.81113e+06	669	DHBM_v1_40295	ID:76011314|rny|_endoribonuclease_Y	peg_3355	FIG002344:_Hydrolase_(HAD_superfamily)	PROKKA_02096	Ribonuclease_Y
DHBM_v1_10331			1.75216e+06			677	1.75216e+06	672	DHBM_v1_10331	ID:76009432|_Phage-related_protein	peg_1501	Phage-related_protein	PROKKA_00332	hypothetical_protein
DHBM_v1_20450			1.74744e+06			679	1.74744e+06	673	DHBM_v1_20450	ID:76010427|_Cysteine_hydrolase	peg_2494	Nicotinamidase_(EC_3.5.1.19)	PROKKA_01271	Peroxyureidoacrylate/ureidoacrylate_amidohydrolase_RutB
DHBM_v1_20481			1.73179e+06			680	1.73179e+06	674	DHBM_v1_20481	ID:76010458|_4HBT_domain-containing_protein	peg_2524	hypothetical_protein	PROKKA_01300	hypothetical_protein
DHBM_v1_30238			1.72576e+06			681	1.72576e+06	675	DHBM_v1_30238	ID:76010832|_Serine_protease,_DegP/HtrA,_do-like	peg_2887	Serine_protease,_DegP/HtrA,_do-like_(EC_3.4.21.-)	PROKKA_01648	Serine_protease_Do-like_HtrA
DHBM_v1_190037			1.70303e+06			682	1.70303e+06	680	DHBM_v1_190037	ID:76012629|topB|_DNA_topoisomerase_3	peg_3442	DNA_topoisomerase_III_(EC_5.99.1.2)	PROKKA_03275	DNA_topoisomerase_3
DHBM_v1_40323			1.68762e+06			683	1.68762e+06	681	DHBM_v1_40323	ID:76011342|_conserved_protein_of_unknown_function	peg_3382	FIG00423972:_hypothetical_protein	PROKKA_02123	hypothetical_protein
DHBM_v1_50012			1.64431e+06			684	1.64431e+06	683	DHBM_v1_50012	ID:76011378|_Peptidase_S15_domain-containing_protein	peg_9	Membrane_protein	PROKKA_02156	putative_protein
DHBM_v1_10061			1615505			685	1615505	685	DHBM_v1_10061	ID:76009162|mapA|_methionine_aminopeptidase	peg_1231	Methionine_aminopeptidase_(EC_3.4.11.18)	PROKKA_00064	Methionine_aminopeptidase_1
DHBM_v1_10440			1.59098e+06			686	1.59098e+06	686	DHBM_v1_10440	ID:76009541|_NADP-reducing_hydrogenase,_subunit_B	peg_1615	NADP-reducing_hydrogenase,_subunit_B	PROKKA_00439	NADP-reducing_hydrogenase_subunit_HndB
DHBM_v1_20100			1.57739e+06			688	1.57739e+06	688	DHBM_v1_20100	ID:76010077|_M20_dimer_domain-containing_protein	peg_2142	Acetylornithine_deacetylase_(EC_3.5.1.16)	PROKKA_00933	Succinyl-diaminopimelate_desuccinylase
DHBM_v1_10536			1.56286e+06			689	1.56286e+06	690	DHBM_v1_10536	ID:76009637|_protein_of_unknown_function	peg_1710	ATPase-like_protein	PROKKA_00531	hypothetical_protein
DHBM_v1_10603			1.56205e+06			690	1.56205e+06	691	DHBM_v1_10603	ID:76009704|_CxxC_CXXC_SSSS_domain-containing_protein	peg_1770	hypothetical_protein	PROKKA_00590	hypothetical_protein
DHBM_v1_10842			1535366			692	1535366	692	DHBM_v1_10842	ID:76009943|_protein_of_unknown_function	peg_2008	hypothetical_protein	PROKKA_00810	hypothetical_protein
DHBM_v1_20337			1.53155e+06			694	1.53155e+06	693	DHBM_v1_20337	ID:76010314|_conserved_protein_of_unknown_function	peg_2379	hypothetical_protein	PROKKA_01156	2-methoxy-6-polyprenyl-1,4-benzoquinol_methylase,_mitochondrial
DHBM_v1_10851			1.5166e+06			696	1.5166e+06	694	DHBM_v1_10851	ID:76009952|trmFO|_tRNA:m(5)U-54_methyltransferase	peg_2018	tRNA:m(5)U-54_MTase_gid	PROKKA_00818	Methylenetetrahydrofolate--tRNA-(uracil-5-)-methyltransferase_TrmFO
DHBM_v1_20409			1.50498e+06			697	1.50498e+06	695	DHBM_v1_20409	ID:76010386|vorA|_Ketoisovalerate_oxidoreductase_subunit_VorA	peg_2451	Pyruvate:ferredoxin_oxidoreductase,_alpha_subunit_(EC_1.2.7.1)	PROKKA_01230	Pyruvate_synthase_subunit_PorA
DHBM_v1_110016			1.49989e+06			698	1.49989e+06	696	DHBM_v1_110016	ID:76012287|aroE|_Shikimate_dehydrogenase_(NADP(+))	peg_876	Shikimate_5-dehydrogenase_I_alpha_(EC_1.1.1.25)	PROKKA_02966	Quinate/shikimate_dehydrogenase
DHBM_v1_10560			1.49272e+06			699	1.49272e+06	697	DHBM_v1_10560	ID:76009661|aroF|_Phospho-2-dehydro-3-deoxyheptonate_aldolase	peg_1734	2-keto-3-deoxy-D-arabino-heptulosonate-7-phosphate_synthase_I_beta_(EC_2.5.1.54)	PROKKA_00554	Phospho-2-dehydro-3-deoxyheptonate_aldolase
DHBM_v1_40030			1492204			700	1492204	698	DHBM_v1_40030	ID:76011049|_conserved_protein_of_unknown_function	#VALUE!	#VALUE!	PROKKA_01858	hypothetical_protein
DHBM_v1_120005			1.4898e+06			701	1.4898e+06	699	DHBM_v1_120005	ID:76012353|_NGG1p_interacting_factor_NIF3	peg_942	FIG00614442:_hypothetical_protein	PROKKA_03025	hypothetical_protein
DHBM_v1_50177			1.4572e+06			702	1.4572e+06	700	DHBM_v1_50177	ID:76011543|_conserved_protein_of_unknown_function	peg_177	Superfamily_II_DNA_and_RNA_helicase	PROKKA_02313	hypothetical_protein
DHBM_v1_10210			1.4548e+06			703	1.4548e+06	701	DHBM_v1_10210	ID:76009311|ytkL|_putative_metal-dependent_hydrolase	peg_1382	FIG002379:_metal-dependent_hydrolase	PROKKA_00217	hypothetical_protein
DHBM_v1_20575			1448981			704	1448981	702	DHBM_v1_20575	ID:76010552|vioA|_dTDP-4-amino-4,6-dideoxy-D-glucose_transaminase	peg_2614	UDP-4-amino-4-deoxy-L-arabinose--oxoglutarate_aminotransferase_(EC_2.6.1.-)	PROKKA_01386	dTDP-4-amino-4,6-dideoxy-D-glucose_transaminase
DHBM_v1_40115			1.43899e+06			705	1.43899e+06	703	DHBM_v1_40115	ID:76011134|_ABC_transporter_substrate-binding_protein	peg_3177	ABC_transporter_substrate-binding_protein	PROKKA_01927	hypothetical_protein
DHBM_v1_20175			1.438e+06			706	1.438e+06	704	DHBM_v1_20175	ID:76010152|_Nitrilase	peg_2221	5-aminopentanamidase_(EC_3.5.1.30)_/_Aliphatic_amidase_AmiE_(EC_3.5.1.4)	PROKKA_01001	(R)-stereoselective_amidase
DHBM_v1_50127			1.42566e+06			707	1.42566e+06	705	DHBM_v1_50127	ID:76011493|_Oxaloacetate_decarboxylase	peg_123	Pyruvate_carboxylase_subunit_B_(biotin-containing)_(EC_6.4.1.1)	PROKKA_02263	Oxaloacetate_decarboxylase_alpha_chain
DHBM_v1_130015			1.42501e+06			708	1.42501e+06	706	DHBM_v1_130015	ID:76012418|hisZ|_ATP_phosphoribosyltransferase_regulatory_subunit	peg_1007	ATP_phosphoribosyltransferase_regulatory_subunit_(EC_2.4.2.17)	PROKKA_03086	ATP_phosphoribosyltransferase_regulatory_subunit
DHBM_v1_10470			1.40266e+06			710	1.40266e+06	707	DHBM_v1_10470	ID:76009571|_Cobalt-precorrin-4_C11-methyltransferase	peg_1645	Cobalt-precorrin-4_C11-methyltransferase_(EC_2.1.1.133)	PROKKA_00469	Cobalt-precorrin-4_C(11)-methyltransferase
DHBM_v1_10441			1.39861e+06			711	1.39861e+06	708	DHBM_v1_10441	ID:76009542|_Hydrogenase	peg_1616	NAD-reducing_hydrogenase_subunit_HoxF_(EC_1.12.1.2)	PROKKA_00440	Ferredoxin--NADP_reductase
DHBM_v1_10119			1.39462e+06			712	1.39462e+06	709	DHBM_v1_10119	ID:76009220|era|_maturation_of_16S_RNA_and_assembly_of_30S_ribosomal_subunit_GTPase	peg_1292	GTP-binding_protein_Era	PROKKA_00124	GTPase_Era
DHBM_v1_60174			1.36772e+06			714	1.36772e+06	711	DHBM_v1_60174	ID:76011813|_conserved_membrane_protein_of_unknown_function	peg_439	hypothetical_protein	PROKKA_02570	hypothetical_protein
DHBM_v1_10202			1.36264e+06			715	1.36264e+06	712	DHBM_v1_10202	ID:76009303|phoP|_two-component_response_regulator	peg_1374	Phosphate_regulon_transcriptional_regulatory_protein_PhoB_(SphR)	PROKKA_00209	Alkaline_phosphatase_synthesis_transcriptional_regulatory_protein_PhoP
DHBM_v1_10753			1.34868e+06			716	1.34868e+06	713	DHBM_v1_10753	ID:76009854|ytiB|_carbonic_anhydrase	peg_1919	Carbonic_anhydrase_(EC_4.2.1.1)	PROKKA_00726	Carbon_disulfide_hydrolase
DHBM_v1_130017			1.30869e+06			719	1.30869e+06	716	DHBM_v1_130017	ID:76012420|hisD|_histidinol_dehydrogenase	peg_1009	Histidinol_dehydrogenase_(EC_1.1.1.23)	PROKKA_03088	Histidinol_dehydrogenase
DHBM_v1_30036			1.30504e+06			720	1.30504e+06	717	DHBM_v1_30036	ID:76010630|ftsH|_ATP-dependent_cytoplasmic_membrane_protease	peg_2689	Cell_division_protein_FtsH_(EC_3.4.24.-)	PROKKA_01462	ATP-dependent_zinc_metalloprotease_FtsH
DHBM_v1_50148			1.30455e+06			721	1.30455e+06	718	DHBM_v1_50148	ID:76011514|_GrdX_protein	peg_144	GrdX_protein	PROKKA_02284	hypothetical_protein
DHBM_v1_40128			1.30259e+06			722	1.30259e+06	719	DHBM_v1_40128	ID:76011147|_Uncharacterized_oxidoreductase_TM_0019	peg_3191	Oxidoreductase,_short_chain_dehydrogenase/reductase_family	PROKKA_01938	Glucose_1-dehydrogenase_4
DHBM_v1_30374			1.29966e+06			723	1.29966e+06	720	DHBM_v1_30374	ID:76010968|murI|_Glutamate_racemase	peg_3029	Glutamate_racemase_(EC_5.1.1.3)	PROKKA_01782	Glutamate_racemase_2
DHBM_v1_60069			1.29821e+06			724	1.29821e+06	721	DHBM_v1_60069	ID:76011708|_conserved_protein_of_unknown_function	peg_335	Lmbe-related_protein	PROKKA_02463	N-acetyl-alpha-D-glucosaminyl_L-malate_deacetylase_1
DHBM_v1_90079			1.2557e+06			726	1.2557e+06	723	DHBM_v1_90079	ID:76012179|_protein_of_unknown_function	peg_786	Conserved_domain_protein	PROKKA_02875	hypothetical_protein
DHBM_v1_10707			1.25557e+06			727	1.25557e+06	724	DHBM_v1_10707	ID:76009808|pyrB|_Aspartate_carbamoyltransferase	peg_1874	Aspartate_carbamoyltransferase_(EC_2.1.3.2)	PROKKA_00687	Aspartate_carbamoyltransferase_catalytic_subunit
DHBM_v1_50006			1.24962e+06			728	1.24962e+06	725	DHBM_v1_50006	ID:76011372|_Transcriptional_regulator	peg_5	hypothetical_protein	PROKKA_02152	hypothetical_protein
DHBM_v1_10768			1.24043e+06			729	1.24043e+06	727	DHBM_v1_10768	ID:76009869|_conserved_protein_of_unknown_function	peg_1933	hypothetical_protein	PROKKA_00739	hypothetical_protein
PROKKA_02881			1.2068e+06			730	1.2068e+06	728	DHBM_v1_90086	ID:76012186|_CRISPR-associated_helicase_Cas3	peg_794	CRISPR-associated_helicase_Cas3	PROKKA_02881	hypothetical_protein
DHBM_v1_50124			1191611			731	1191611	731	DHBM_v1_50124	ID:76011490|_Glutamate_decarboxylase	peg_120	hypothetical_protein	PROKKA_02260	hypothetical_protein
DHBM_v1_20595			1169373			732	1169373	732	DHBM_v1_20595	ID:76010572|_protein_of_unknown_function	peg_2633	nucleotide-binding_protein	PROKKA_01406	Iron-sulfur_cluster_carrier_protein
DHBM_v1_20600			1166532			733	1166532	733	DHBM_v1_20600	ID:76010577|_ATP-grasp_domain-containing_protein	peg_2638	ATP-grasp_enzyme-like_protein	PROKKA_01410	hypothetical_protein
DHBM_v1_30403			1.16175e+06			734	1.16175e+06	734	DHBM_v1_30403	ID:76010997|_Beta_sliding_clamp	peg_3060	DNA_polymerase_III_beta_subunit_(EC_2.7.7.7)	PROKKA_01812	Beta_sliding_clamp
DHBM_v1_30153			1154581			735	1154581	735	DHBM_v1_30153	ID:76010747|_LytR_cpsA_psr_domain-containing_protein	peg_2800	Cell_envelope-associated_transcriptional_attenuator_LytR-CpsA-Psr,_subfamily_M_(as_in_PMID19099556)	PROKKA_01568	Polyisoprenyl-teichoic_acid--peptidoglycan_teichoic_acid_transferase_TagU
DHBM_v1_100042			1149723			736	1149723	736	DHBM_v1_100042	ID:76012232|dinD|_DNA-damage-inducible_protein	peg_834	DNA-damage-inducible_protein_D	PROKKA_02925	hypothetical_protein
DHBM_v1_110020			1123442			737	1123442	741	DHBM_v1_110020	ID:76012291|nspC|_Carboxynorspermidine/carboxyspermidine_decarboxylase	peg_880	Carboxynorspermidine_decarboxylase,_putative_(EC_4.1.1.-)	PROKKA_02970	Carboxynorspermidine/carboxyspermidine_decarboxylase
DHBM_v1_120029			1.10836e+06			738	1.10836e+06	743	DHBM_v1_120029	ID:76012377|_Hydrogenase	peg_969	Formate_dehydrogenase-O,_major_subunit_(EC_1.2.1.2)	PROKKA_03050	Ferredoxin--NADP_reductase
DHBM_v1_110054			1098703			739	1098703	744	DHBM_v1_110054	ID:76012325|hisS|_histidyl-tRNA_synthetase	peg_913	Histidyl-tRNA_synthetase_(EC_6.1.1.21)	PROKKA_02999	Histidine--tRNA_ligase
DHBM_v1_20464			1.07218e+06			740	1.07218e+06	745	DHBM_v1_20464	ID:76010441|_Iron-sulfur_cluster-binding_protein	peg_2507	Epoxyqueuosine_(oQ)_reductase_QueG	PROKKA_01284	Epoxyqueuosine_reductase
DHBM_v1_70007			1.07073e+06			741	1.07073e+06	746	DHBM_v1_70007	ID:76011827|fixC|_Protein_FixC	peg_452	Probable_electron_transfer_flavoprotein-quinone_oxidoreductase_FixC_(EC_1.5.5.-)	PROKKA_02584	Electron_transfer_flavoprotein-ubiquinone_oxidoreductase
DHBM_v1_60101			1.04604e+06			742	1.04604e+06	747	DHBM_v1_60101	ID:76011740|yloV|_putative_enzyme_structurally_related_to_dihydroxyacetone/glyceraldehyde_kinase	peg_369	Dihydroxyacetone_kinase_family_protein	PROKKA_02497	putative_protein
DHBM_v1_160009			1.03764e+06			743	1.03764e+06	748	DHBM_v1_160009	ID:76012564|_conserved_protein_of_unknown_function	peg_1150	hypothetical_protein	PROKKA_03221	hypothetical_protein
DHBM_v1_10657			1.03533e+06			744	1.03533e+06	749	DHBM_v1_10657	ID:76009758|mtbC|_Dimethylamine_corrinoid_protein	peg_1824	5-methyltetrahydrofolate--homocysteine_methyltransferase_(EC_2.1.1.13)	PROKKA_00642	Methionine_synthase
DHBM_v1_120008			1034762			745	1034762	750	DHBM_v1_120008	ID:76012356|pheT|_phenylalanyl-tRNA_synthetase_(beta_subunit)	peg_945	Phenylalanyl-tRNA_synthetase_beta_chain_(EC_6.1.1.20)	PROKKA_03028	Phenylalanine--tRNA_ligase_beta_subunit
DHBM_v1_30184			1.03116e+06			746	1.03116e+06	751	DHBM_v1_30184	ID:76010778|tsaC|_tRNA(NNU)_t(6)A37_threonylcarbamoyladenosine_modification;_threonine-dependent_ADP-forming_ATPase	peg_2828	TsaC_protein_(YrdC_domain)_required_for_threonylcarbamoyladenosine_t(6)A37_modification_in_tRNA	PROKKA_01596	Threonylcarbamoyl-AMP_synthase
DHBM_v1_10521			1.0274e+06			747	1.0274e+06	752	DHBM_v1_10521	ID:76009622|_Putative_L(+)-tartrate_dehydratase_subunit_alpha	peg_1697	Fumarate_hydratase_class_I,_aerobic_(EC_4.2.1.2);_L(+)-tartrate_dehydratase_alpha_subunit_(EC_4.2.1.32)	PROKKA_00518	L(+)-tartrate_dehydratase_subunit_alpha
DHBM_v1_30078			1.02184e+06			748	1.02184e+06	753	DHBM_v1_30078	ID:76010672|_NTP_transf_3_domain-containing_protein	peg_2729	FIG01165741:_hypothetical_protein	PROKKA_01502	Phosphoenolpyruvate_guanylyltransferase
DHBM_v1_20006			1014841			749	1014841	754	DHBM_v1_20006	ID:76009983|_CRISPR-associated_protein	peg_2048	CRISPR-associated_RAMP_Cmr5	PROKKA_00845	hypothetical_protein
DHBM_v1_10616			1.01377e+06			750	1.01377e+06	755	DHBM_v1_10616	ID:76009717|murC|_UDP-N-acetylmuramate--L-alanine_ligase	peg_1783	UDP-N-acetylmuramate--alanine_ligase_(EC_6.3.2.8)	PROKKA_00603	UDP-N-acetylmuramate--L-alanine_ligase
DHBM_v1_40316			998357			751	998357	756	DHBM_v1_40316	ID:76011335|lexA|_transcriptional_repressor_of_the_SOS_regulon	peg_3377	SOS-response_repressor_and_protease_LexA_(EC_3.4.21.88)	PROKKA_02117	LexA_repressor
DHBM_v1_30359			989584			752	989584	757	DHBM_v1_30359	ID:76010953|_conserved_protein_of_unknown_function	peg_3014	N-acetylmuramoyl-L-alanine_amidase_(EC_3.5.1.28)	PROKKA_01768	hypothetical_protein
DHBM_v1_10779			982528			753	982528	758	DHBM_v1_10779	ID:76009880|_cobW_domain-containing_protein	peg_1942	Putative_metal_chaperone,_involved_in_Zn_homeostasis,_GTPase_of_COG0523_family	PROKKA_00748	hypothetical_protein
DHBM_v1_190069			943920			754	943920	759	DHBM_v1_190069	ID:76012661|nudG|_CTP_pyrophosphohydrolase	peg_3469	Mutator_mutT_protein_(7,8-dihydro-8-oxoguanine-triphosphatase)_(EC_3.6.1.-)	PROKKA_03300	CTP_pyrophosphohydrolase
DHBM_v1_160014			937587			755	937587	760	DHBM_v1_160014	ID:76012569|_conserved_protein_of_unknown_function	peg_1156	hypothetical_protein	PROKKA_03225	hypothetical_protein
DHBM_v1_10354			931246			756	931246	761	DHBM_v1_10354	ID:76009455|_Transcriptional_regulator	peg_1525	hypothetical_protein	PROKKA_00354	hypothetical_protein
DHBM_v1_20406			923931			757	923931	763	DHBM_v1_20406	ID:76010383|topB|_DNA_topoisomerase_III	peg_2448	DNA_topoisomerase_III_(EC_5.99.1.2)	PROKKA_01227	DNA_topoisomerase_3
DHBM_v1_10079			914774			758	914774	764	DHBM_v1_10079	ID:76009180|_AMMECR1_domain-containing_protein	peg_1250	COG2078:_Uncharacterized_ACR	PROKKA_00083	hypothetical_protein
DHBM_v1_60148			908100			759	908100	765	DHBM_v1_60148	ID:76011787|_CO_dehydrogenase_accessory_protein_CooC_(nickel_insertion)	peg_418	CO_dehydrogenase_accessory_protein_CooC_(nickel_insertion)	PROKKA_02545	hypothetical_protein
DHBM_v1_50143			902547			760	902547	766	DHBM_v1_50143	ID:76011509|_GntR_family_transcriptional_regulator,_transcriptional_repressor_for_pyruvate_dehydrogenase_complex	peg_139	Transcriptional_regulator,_GntR_family	PROKKA_02279	HTH-type_transcriptional_regulator_LutR
DHBM_v1_20068			902084			761	902084	767	DHBM_v1_20068	ID:76010045|cbiA|_Cobyrinate_a,c-diamide_synthase	peg_2110	Cobyrinic_acid_A,C-diamide_synthase	PROKKA_00904	Cobyrinate_a,c-diamide_synthase
DHBM_v1_50113			888714			762	888714	768	DHBM_v1_50113	ID:76011479|_Antitoxin	peg_110	RelB/StbD_replicon_stabilization_protein_(antitoxin_to_RelE/StbE)	PROKKA_02250	hypothetical_protein
DHBM_v1_20477			873967			763	873967	770	DHBM_v1_20477	ID:76010454|smpB|_tmRNA-binding_protein	peg_2520	tmRNA-binding_protein_SmpB	PROKKA_01296	SsrA-binding_protein
DHBM_v1_50088			843788			764	843788	771	DHBM_v1_50088	ID:76011454|_protein_of_unknown_function	peg_84	hypothetical_protein	PROKKA_02226	hypothetical_protein
DHBM_v1_10684			842876			765	842876	772	DHBM_v1_10684	ID:76009785|_conserved_protein_of_unknown_function	peg_1851	COG1872	PROKKA_00667	hypothetical_protein
DHBM_v1_150007			836689			766	836689	773	DHBM_v1_150007	ID:76012507|trpE|_Anthranilate_synthase_component_1	peg_1099	Anthranilate_synthase,_aminase_component_(EC_4.1.3.27)	PROKKA_03170	Anthranilate_synthase_component_1
DHBM_v1_10559			836651			767	836651	774	DHBM_v1_10559	ID:76009660|pheA|_Prephenate_dehydratase	peg_1733	Chorismate_mutase_I_(EC_5.4.99.5)_/_Prephenate_dehydratase_(EC_4.2.1.51)_#_AroHI/PheAIp/ACT_domain	PROKKA_00553	Bifunctional_chorismate_mutase/prephenate_dehydratase
DHBM_v1_10584			834952			768	834952	775	DHBM_v1_10584	ID:76009685|_CoB--CoM_heterodisulfide_reductase_subunit_C	peg_1754	CoB--CoM_heterodisulfide_reductase_subunit_C_(EC_1.8.98.1)	PROKKA_00575	hypothetical_protein
DHBM_v1_20529			821763			769	821763	777	DHBM_v1_20529	ID:76010506|_DNA_topoisomerase_III	peg_2568	DNA_topoisomerase_III_(EC_5.99.1.2)	PROKKA_01343	DNA_topoisomerase_3
DHBM_v1_10140			820082			770	820082	778	DHBM_v1_10140	ID:76009241|_Cobalamin_biosynthesis_protein_CbiM	peg_1311	Substrate-specific_component_NikM_of_nickel_ECF_transporter_/_Additional_substrate-specific_component_NikN_of_nickel_ECF_transporter	PROKKA_00144	Cobalt_transport_protein_CbiM
DHBM_v1_30010			817796			771	817796	779	DHBM_v1_30010	ID:76010604|_Quinate_5-dehydrogenase	peg_2664	FIG01166292:_hypothetical_protein	PROKKA_01437	hypothetical_protein
DHBM_v1_20410			815173			773	815173	780	DHBM_v1_20410	ID:76010387|porB|_Pyruvate_synthase_subunit_PorB	peg_2452	Pyruvate:ferredoxin_oxidoreductase,_beta_subunit_(EC_1.2.7.1)	PROKKA_01231	Oxalate_oxidoreductase_subunit_beta
DHBM_v1_70122			802327			774	802327	781	DHBM_v1_70122	ID:76011942|_Citrate_synthase	peg_566	Citrate_synthase_(si)_(EC_2.3.3.1)	PROKKA_02670	2-methylcitrate_synthase_1
DHBM_v1_190163			794151			775	794151	782	DHBM_v1_190163	ID:76012755|_conserved_protein_of_unknown_function	peg_3557	hypothetical_protein	PROKKA_03380	hypothetical_protein
DHBM_v1_10426			789649			776	789649	783	DHBM_v1_10426	ID:76009527|_ArsR_family_transcriptional_regulator	peg_1597	Possible_sulfatase	PROKKA_00424	Arylsulfate_sulfotransferase_AssT
DHBM_v1_20064			786197			777	786197	784	DHBM_v1_20064	ID:76010041|cbiT|_putative_cobalt-precorrin-6B_C(15)-methyltransferase_(decarboxylating)	peg_2106	Cobalt-precorrin-6y_C15-methyltransferase_[decarboxylating]_(EC_2.1.1.-)	PROKKA_00900	Cobalt-precorrin-6B_C(15)-methyltransferase_(decarboxylating)
DHBM_v1_40308			762572			778	762572	785	DHBM_v1_40308	ID:76011327|miaB|_tRNA-2-methylthio-N(6)-dimethylallyladenosine_synthase_(isopentenyl-adenosine_A37_tRNA_methylthiolase)	peg_3368	tRNA-i(6)A37_methylthiotransferase	PROKKA_02109	tRNA-2-methylthio-N(6)-dimethylallyladenosine_synthase
DHBM_v1_20300			738180			779	738180	786	DHBM_v1_20300	ID:76010277|yqeK|_putative_hydrolase	peg_2345	Hydrolase_(HAD_superfamily),_YqeK	PROKKA_01120	hypothetical_protein
DHBM_v1_110073			735548			780	735548	787	DHBM_v1_110073	ID:76012344|yrbC|_putative_factor_regulating_gene_expression	peg_933	FIG000859:_hypothetical_protein_YebC	PROKKA_03017	putative_transcriptional_regulatory_protein
DHBM_v1_10157			709879			782	709879	791	DHBM_v1_10157	ID:76009258|grdC|_Glycine/sarcosine/betaine_reductase_complex_component_C_subunit_beta	peg_1329	Glycine/sarcosine/betaine_reductase_component_C_chain_1	PROKKA_00162	Glycine/sarcosine/betaine_reductase_complex_component_C_subunit_beta
DHBM_v1_30406			697644			783	697644	792	DHBM_v1_30406	ID:76011000|gyrB|_DNA_gyrase_(subunit_B)	peg_3063	DNA_gyrase_subunit_B_(EC_5.99.1.3)	PROKKA_01815	DNA_gyrase_subunit_B
DHBM_v1_80084			686450			784	686450	793	DHBM_v1_80084	ID:76012062|_transposase	peg_680	FIG00589617:_hypothetical_protein	PROKKA_02775	Recombination-promoting_nuclease_RpnD
DHBM_v1_20129			683964			785	683964	794	DHBM_v1_20129	ID:76010106|cymR|_transcriptional_regulator_of_cysteine_biosynthesis	peg_2174	Iron-sulfur_cluster_regulator_IscR	PROKKA_00960	HTH-type_transcriptional_regulator_CymR
DHBM_v1_60052			682084			786	682084	795	DHBM_v1_60052	ID:76011691|proB|_gamma-glutamate_kinase	peg_319	Glutamate_5-kinase_(EC_2.7.2.11)_/_RNA-binding_C-terminal_domain_PUA	PROKKA_02447	Glutamate_5-kinase
DHBM_v1_20259			657277			787	657277	796	DHBM_v1_20259	ID:76010236|lepA|_ribosomal_elongation_factor,_GTPase	peg_2304	Translation_elongation_factor_LepA	PROKKA_01081	Elongation_factor_4
DHBM_v1_10868			651751			788	651751	797	DHBM_v1_10868	ID:76009969|dxr|_1-deoxy-D-xylulose-5-phosphate_reductoisomerase	peg_2034	1-deoxy-D-xylulose_5-phosphate_reductoisomerase_(EC_1.1.1.267)	PROKKA_00834	1-deoxy-D-xylulose_5-phosphate_reductoisomerase
DHBM_v1_40231			641912			789	641912	798	DHBM_v1_40231	ID:76011250|_2-keto-3-deoxy-D-arabino-heptulosonate-7-phosphate_synthase_I_beta	peg_3294	2-keto-3-deoxy-D-arabino-heptulosonate-7-phosphate_synthase_I_beta_(EC_2.5.1.54)	PROKKA_02033	Phospho-2-dehydro-3-deoxyheptonate_aldolase
DHBM_v1_10810			640133			790	640133	800	DHBM_v1_10810	ID:76009911|ribH|_6,7-dimethyl-8-ribityllumazine_synthase,_beta_subunit	peg_1975	6,7-dimethyl-8-ribityllumazine_synthase_(EC_2.5.1.78)	PROKKA_00778	6,7-dimethyl-8-ribityllumazine_synthase
DHBM_v1_10085			628087			791	628087	802	DHBM_v1_10085	ID:76009186|argB|_N-acetylglutamate_5-phosphotransferase_(acetylglutamate_kinase)	peg_1256	Acetylglutamate_kinase_(EC_2.7.2.8)	PROKKA_00089	Acetylglutamate_kinase
DHBM_v1_60108			626804			792	626804	803	DHBM_v1_60108	ID:76011747|_conserved_protein_of_unknown_function	peg_377	hypothetical_protein	PROKKA_02504	hypothetical_protein
peg_1032			607086			794	607086	804	DHBM_v1_130038	ID:76012441|_Universal_stress_protein_UspA-like_protein	peg_1032	Universal_stress_protein_UspA_and_related_nucleotide-binding_proteins	PROKKA_03108	hypothetical_protein
DHBM_v1_10601			598257			795	598257	805	DHBM_v1_10601	ID:76009702|_ATPase	peg_1768	carbon_monoxide_dehydrogenase_D_protein	PROKKA_00588	hypothetical_protein
DHBM_v1_10411			566034			796	566034	806	DHBM_v1_10411	ID:76009512|_Guanine_deaminase	peg_1582	Guanine_deaminase_(EC_3.5.4.3)	PROKKA_00409	Guanine_deaminase
DHBM_v1_40222			563682			797	563682	807	DHBM_v1_40222	ID:76011241|rluB|_23S_rRNA_pseudouridine_2633_(=2605_standard)_pseudouridine_synthase	peg_3286	Ribosomal_large_subunit_pseudouridine_synthase_B_(EC_4.2.1.70)	PROKKA_02025	Ribosomal_large_subunit_pseudouridine_synthase_B
DHBM_v1_60083			529652			798	529652	808	DHBM_v1_60083	ID:76011722|polA|_DNA_polymerase_I	peg_349	DNA_polymerase_I_(EC_2.7.7.7)	PROKKA_02478	DNA_polymerase_I
DHBM_v1_40111			504690			800	504690	811	DHBM_v1_40111	ID:76011130|_protein_of_unknown_function	peg_3174	3-demethylubiquinone-9_3-methyltransferase	PROKKA_01924	hypothetical_protein
DHBM_v1_20041			502060			801	502060	812	DHBM_v1_20041	ID:76010018|_Hemerythrin_domain-containing_protein	peg_2083	Conserved_protein	PROKKA_00877	hypothetical_protein
DHBM_v1_10872			485035			802	485035	813	DHBM_v1_10872	ID:76009973|proS|_prolyl-tRNA_synthetase	peg_2037	Prolyl-tRNA_synthetase_(EC_6.1.1.15),_bacterial_type	PROKKA_00837	Proline--tRNA_ligase
DHBM_v1_40179			485005			803	485005	814	DHBM_v1_40179	ID:76011198|_Universal_stress_protein	peg_3244	Universal_stress_protein_UspA_and_related_nucleotide-binding_proteins	PROKKA_01986	Putative_universal_stress_protein
DHBM_v1_20562			480834			804	480834	815	DHBM_v1_20562	ID:76010539|rsmA|_dimethyladenosine_16S_ribosomal_RNA_transferase	peg_2602	SSU_rRNA_(adenine(1518)-N(6)/adenine(1519)-N(6))-dimethyltransferase_(EC_2.1.1.182)	PROKKA_01374	Ribosomal_RNA_small_subunit_methyltransferase_A
DHBM_v1_30077			468769			805	468769	817	DHBM_v1_30077	ID:76010671|purR|_transcriptional_regulator_of_the_purine_biosynthesis_operon_(PurR-pRpp)	peg_2728	Adenine_phosphoribosyltransferase_(EC_2.4.2.7)	PROKKA_01501	Pur_operon_repressor
DHBM_v1_50108			468489			806	468489	818	DHBM_v1_50108	ID:76011474|ctkA|_Serine/threonine-protein_kinase_CtkA	peg_104	conserved_hypothetical_protein	PROKKA_02245	Serine/threonine-protein_kinase_CtkA
DHBM_v1_60049			417156			807	417156	822	DHBM_v1_60049	ID:76011688|_Trypsin-like_serine_protease_with_C-terminal_PDZ_domain	peg_316	serine_proteinase	PROKKA_02444	hypothetical_protein
DHBM_v1_10490			404537			808	404537	824	DHBM_v1_10490	ID:76009591|_conserved_exported_protein_of_unknown_function	peg_1664	Division_initiation_protein	PROKKA_00488	hypothetical_protein
peg_273			368920			809	368920	830	DHBM_v1_60004	ID:76011643|glcD|_glycolate_oxidase_subunit	peg_273	Glycolate_dehydrogenase_(EC_1.1.99.14),_subunit_GlcD	PROKKA_02406	putative_FAD-linked_oxidoreductase
DHBM_v1_10493			352374			810	352374	832	DHBM_v1_10493	ID:76009594|_conserved_protein_of_unknown_function	peg_1667	NAD(FAD)-utilizing_dehydrogenase,_sll0175_homolog	PROKKA_00491	hypothetical_protein
DHBM_v1_30368			319810			811	319810	837	DHBM_v1_30368	ID:76010962|_Uridine_kinase	peg_3024	Uridine_kinase_(EC_2.7.1.48)	PROKKA_01777	Uridine_kinase
DHBM_v1_30024			285351			812	285351	839	DHBM_v1_30024	ID:76010618|_Dihydropteroate_synthase	peg_2678	Dihydropteroate_synthase_(EC_2.5.1.15)	PROKKA_01451	hypothetical_protein
DHBM_v1_10315			174301			813	174301	845	DHBM_v1_10315	ID:76009416|drdA|_5-deoxy-D-ribulose_1-phosphate_aldolase	peg_1482	Ribulose-5-phosphate_4-epimerase_and_related_epimerases_and_aldolases	PROKKA_00316	5-deoxy-D-ribulose_1-phosphate_aldolase
DHBM_v1_100018							#DIV/0!		DHBM_v1_100018	ID:76012208|_Protein_containing_N-terminal_predicted_GTPase_domain	peg_814	hypothetical_protein	PROKKA_02902	hypothetical_protein
DHBM_v1_10014							#DIV/0!		DHBM_v1_10014	ID:76009115|cysS|_dual_cysteinyl-tRNA_synthetase;_cysteine_persulfide_synthase	peg_1186	Cysteinyl-tRNA_synthetase_(EC_6.1.1.16)	PROKKA_00014	Cysteine--tRNA_ligase
DHBM_v1_10200							#DIV/0!		DHBM_v1_10200	ID:76009301|_GTP-binding_protein_HflX	peg_1372	GTP-binding_protein_HflX	PROKKA_00207	GTPase_HflX
DHBM_v1_10204							#DIV/0!		DHBM_v1_10204	ID:76009305|_Phosphate_ABC_transporter,_periplasmic_phosphate-binding_protein_PstS_(TC_3.A.1.7.1)	peg_1376	Phosphate_ABC_transporter,_periplasmic_phosphate-binding_protein_PstS_(TC_3.A.1.7.1)	PROKKA_00211	Phosphate-binding_protein_PstS_1
DHBM_v1_10255							#DIV/0!		DHBM_v1_10255	ID:76009356|_Putative_nuclease_of_restriction_endonuclease-like_(RecB)_superfamily	peg_1421	FIG074102:_hypothetical_protein	PROKKA_00256	Putative_nuclease_YhcG
DHBM_v1_10259							#DIV/0!		DHBM_v1_10259	ID:76009360|_conserved_protein_of_unknown_function	peg_1425	Fe-S_oxidoreductase	PROKKA_00260	hypothetical_protein
DHBM_v1_10412							#DIV/0!		DHBM_v1_10412	ID:76009513|_putative_Phosphoglycolate_phosphatase	peg_1583	HAD-superfamily_hydrolase,_subfamily_IA,_variant_3_protein_family	PROKKA_00410	Phosphorylated_carbohydrates_phosphatase
DHBM_v1_10528							#DIV/0!		DHBM_v1_10528	ID:76009629|_Nudix_hydrolase_domain-containing_protein	peg_1701	Hypothetical_nudix_hydrolase_YeaB	PROKKA_00523	putative_Nudix_hydrolase_NudL
DHBM_v1_10531							#DIV/0!		DHBM_v1_10531	ID:76009632|_conserved_protein_of_unknown_function	peg_1705	hypothetical_protein	PROKKA_00526	hypothetical_protein
DHBM_v1_10543							#DIV/0!		DHBM_v1_10543	ID:76009644|yfiB|_putative_xenobiotic_ABC_transporter_subunit_(ATP-binding_protein)	peg_1717	Lipid_A_export_ATP-binding/permease_protein_MsbA	PROKKA_00538	putative_ABC_transporter_ATP-binding_protein
DHBM_v1_10544							#DIV/0!		DHBM_v1_10544	ID:76009645|yfiC|_putative_ABC_transporter_(ATP-binding_protein)	peg_1718	Lipid_A_export_ATP-binding/permease_protein_MsbA	PROKKA_00539	putative_ABC_transporter_ATP-binding_protein
DHBM_v1_10590							#DIV/0!		DHBM_v1_10590	ID:76009691|_4Fe-4S_ferredoxin	peg_1759	Coenzyme_F420-reducing_hydrogenase,_beta_subunit	PROKKA_00580	hypothetical_protein
DHBM_v1_10802							#DIV/0!		DHBM_v1_10802	ID:76009903|_Protein_serine/threonine_phosphatase_PrpC,_regulation_of_stationary_phase	peg_1967	Protein_serine/threonine_phosphatase_PrpC,_regulation_of_stationary_phase	PROKKA_00770	Serine/threonine_phosphatase_stp
DHBM_v1_10850							#DIV/0!		DHBM_v1_10850	ID:76009951|topA|_DNA_topoisomerase_I	peg_2017	DNA_topoisomerase_I_(EC_5.99.1.2)	PROKKA_00817	DNA_topoisomerase_1
DHBM_v1_110062							#DIV/0!		DHBM_v1_110062	ID:76012333|tgt|_tRNA-guanine_transglycosylase	peg_921	tRNA-guanine_transglycosylase_(EC_2.4.2.29)	PROKKA_03006	Queuine_tRNA-ribosyltransferase
DHBM_v1_120002							#DIV/0!		DHBM_v1_120002	ID:76012350|pbpF|_Penicillin-insensitive_transglycosylase_/_Penicillin-sensitive_transpeptidase	peg_939	Multimodular_transpeptidase-transglycosylase_(EC_2.4.1.129)_(EC_3.4.-.-)	PROKKA_03022	Biosynthetic_peptidoglycan_transglycosylase
DHBM_v1_130030							#DIV/0!		DHBM_v1_130030	ID:76012433|_Molybdopterin-guanine_dinucleotide_biosynthesis_protein_B	peg_1024	Molybdopterin-guanine_dinucleotide_biosynthesis_protein_MobB	PROKKA_03100	Molybdopterin-guanine_dinucleotide_biosynthesis_adapter_protein
DHBM_v1_140020							#DIV/0!		DHBM_v1_140020	ID:76012477|_YedE-related_selenium_metabolism_membrane_protein	peg_1070	Glutamate_synthase_[NADPH]_large_chain_(EC_1.4.1.13)	PROKKA_03142	hypothetical_protein
DHBM_v1_140026							#DIV/0!		DHBM_v1_140026	ID:76012483|_conserved_protein_of_unknown_function	peg_1076	hypothetical_protein	PROKKA_03148	hypothetical_protein
DHBM_v1_190007							#DIV/0!		DHBM_v1_190007	ID:76012599|_Niacin_transporter_NiaP	peg_3413	Niacin_transporter_NiaP	PROKKA_03247	Putative_niacin/nicotinamide_transporter_NaiP
DHBM_v1_190013							#DIV/0!		DHBM_v1_190013	ID:76012605|ebfC|_nucleoid_associated_protein	peg_3420	FIG000557:_hypothetical_protein_co-occurring_with_RecR	PROKKA_03253	Nucleoid-associated_protein
DHBM_v1_190017							#DIV/0!		DHBM_v1_190017	ID:76012609|feoB|_Fe(2+)_transport_protein_A/Fe(2+)_transporter_FeoB_fusion_protein	peg_3422	Ferrous_iron_transport_protein_B	PROKKA_03256	Fe(2+)_transporter_FeoB
DHBM_v1_190065							#DIV/0!		DHBM_v1_190065	ID:76012657|_protein_of_unknown_function	#VALUE!	#VALUE!	#VALUE!	#VALUE!
DHBM_v1_190130							#DIV/0!		DHBM_v1_190130	ID:76012722|kdpB|_potassium_translocating_ATPase,_subunit_B	peg_3527	Potassium-transporting_ATPase_B_chain_(EC_3.6.3.12)_(TC_3.A.3.7.1)	PROKKA_03352	Potassium-transporting_ATPase_ATP-binding_subunit
DHBM_v1_20059							#DIV/0!		DHBM_v1_20059	ID:76010036|_Cobalt-precorrin-6x_reductase	peg_2101	Cobalt-precorrin-6x_reductase_(EC_1.3.1.54)	PROKKA_00895	Cobalt-precorrin-6A_reductase
DHBM_v1_20165							#DIV/0!		DHBM_v1_20165	ID:76010142|_Metal-binding_protein	peg_2210	M._jannaschii_predicted_coding_region_MJ0455	PROKKA_00991	hypothetical_protein
DHBM_v1_20297							#DIV/0!		DHBM_v1_20297	ID:76010274|hsdM|_Type_I_restriction_enzyme_EcoprrI_M_protein	peg_2342	Type_I_restriction-modification_system,_DNA-methyltransferase_subunit_M_(EC_2.1.1.72)	PROKKA_01116	hypothetical_protein
DHBM_v1_20303							#DIV/0!		DHBM_v1_20303	ID:76010280|yqeI|_50S_RNA-binding_protein	peg_2348	FIG004454:_RNA_binding_protein	PROKKA_01123	RNA-binding_protein
DHBM_v1_20338							#DIV/0!		DHBM_v1_20338	ID:76010315|rdgB|_deoxyinosine/deoxyxanthosine_triphosphate_pyrophosphatase,_promiscuous_(subunit_A)	peg_2380	Nucleoside_5-triphosphatase_RdgB_(dHAPTP,_dITP,_XTP-specific)_(EC_3.6.1.15)	PROKKA_01162	dITP/XTP_pyrophosphatase
DHBM_v1_20357							#DIV/0!		DHBM_v1_20357	ID:76010334|_Methanol--corrinoid_methyltransferase	peg_2399	Methanol:corrinoid_methyltransferase	PROKKA_01181	hypothetical_protein
DHBM_v1_20372							#DIV/0!		DHBM_v1_20372	ID:76010349|_Amidohydrolase	peg_2412	hypothetical_protein	PROKKA_01194	Imidazolonepropionase
DHBM_v1_20428							#DIV/0!		DHBM_v1_20428	ID:76010405|resD|_Transcriptional_regulatory_protein_ResD	peg_2472	Phosphate_regulon_transcriptional_regulatory_protein_PhoB_(SphR)	PROKKA_01249	Transcriptional_regulatory_protein_SrrA
DHBM_v1_20447							#DIV/0!		DHBM_v1_20447	ID:76010424|_conserved_protein_of_unknown_function	peg_2491	hypothetical_protein	PROKKA_01268	hypothetical_protein
DHBM_v1_20480							#DIV/0!		DHBM_v1_20480	ID:76010457|iscSB|_cysteine_desulfurase	peg_2523	Cysteine_desulfurase_(EC_2.8.1.7)	PROKKA_01299	Cysteine_desulfurase_IscS
DHBM_v1_20599							#DIV/0!		DHBM_v1_20599	ID:76010576|_conserved_protein_of_unknown_function	peg_2637	FIG00904907:_hypothetical_protein	PROKKA_01409	putative_protein
DHBM_v1_30082							#DIV/0!		DHBM_v1_30082	ID:76010676|dapF|_diaminopimelate_epimerase	peg_2732	Diaminopimelate_epimerase_(EC_5.1.1.7)	PROKKA_01505	Diaminopimelate_epimerase
DHBM_v1_30099							#DIV/0!		DHBM_v1_30099	ID:76010693|_conserved_exported_protein_of_unknown_function	peg_2749	HlyD_family_secretion_protein	PROKKA_01520	hypothetical_protein
DHBM_v1_30105							#DIV/0!		DHBM_v1_30105	ID:76010699|_PDZ_domain-containing_protein	peg_2755	Carboxyl-terminal_protease_(EC_3.4.21.102)	PROKKA_01526	Carboxy-terminal_processing_protease_CtpB
DHBM_v1_30120							#DIV/0!		DHBM_v1_30120	ID:76010714|secA|_translocase_binding_subunit_(ATPase)	peg_2769	Protein_export_cytoplasm_protein_SecA_ATPase_RNA_helicase_(TC_3.A.5.1.1)	PROKKA_01540	Protein_translocase_subunit_SecA
DHBM_v1_30176							#DIV/0!		DHBM_v1_30176	ID:76010770|_Cytidine_deaminase	peg_2821	dCMP_deaminase_(EC_3.5.4.12);_Late_competence_protein_ComEB	PROKKA_01589	tRNA-specific_adenosine_deaminase
DHBM_v1_30192							#DIV/0!		DHBM_v1_30192	ID:76010786|rho|_transcriptional_terminator_Rho	peg_2836	Transcription_termination_factor_Rho	PROKKA_01604	Transcription_termination_factor_Rho
DHBM_v1_30196							#DIV/0!		DHBM_v1_30196	ID:76010790|_conserved_exported_protein_of_unknown_function	peg_2840	hypothetical_protein	PROKKA_01608	hypothetical_protein
DHBM_v1_30228							#DIV/0!		DHBM_v1_30228	ID:76010822|_Cell_division_protein_FtsI_(Peptidoglycan_synthetase)	peg_2876	Cell_division_protein_FtsI_[Peptidoglycan_synthetase]_(EC_2.4.1.129)	PROKKA_01638	Penicillin-binding_protein_A
DHBM_v1_30235							#DIV/0!		DHBM_v1_30235	ID:76010829|hpt|_Hypoxanthine-guanine_phosphoribosyltransferase	peg_2884	Hypoxanthine-guanine_phosphoribosyltransferase_(EC_2.4.2.8)	PROKKA_01645	Hypoxanthine-guanine_phosphoribosyltransferase
DHBM_v1_30278							#DIV/0!		DHBM_v1_30278	ID:76010872|pfkA|_ATP-dependent_6-phosphofructokinase	peg_2929	6-phosphofructokinase_(EC_2.7.1.11)	PROKKA_01691	Pyrophosphate--fructose_6-phosphate_1-phosphotransferase
DHBM_v1_30317							#DIV/0!		DHBM_v1_30317	ID:76010911|_conserved_exported_protein_of_unknown_function	peg_2971	Extracellular_protein	PROKKA_01727	putative_protein_YpuA
DHBM_v1_30355							#DIV/0!		DHBM_v1_30355	ID:76010949|_conserved_protein_of_unknown_function	peg_3011	carbon_monoxide_dehydrogenase_E_protein	PROKKA_01765	hypothetical_protein
DHBM_v1_40026							#DIV/0!		DHBM_v1_40026	ID:76011045|_Putative_type_I_restriction_enzyme_HindVIIP_M_protein	peg_3098	Type_I_restriction-modification_system,_DNA-methyltransferase_subunit_M_(EC_2.1.1.72)	PROKKA_01855	hypothetical_protein
DHBM_v1_40067							#DIV/0!		DHBM_v1_40067	ID:76011086|_putative_Sorbitol_dehydrogenase	peg_3136	Sorbitol_dehydrogenase_(EC_1.1.1.14)	PROKKA_01887	Sorbitol_dehydrogenase
DHBM_v1_40113							#DIV/0!		DHBM_v1_40113	ID:76011132|trpA|_tryptophan_synthase_(alpha_subunit)	peg_3175	Tryptophan_synthase_alpha_chain_(EC_4.2.1.20)	PROKKA_01925	Tryptophan_synthase_alpha_chain
DHBM_v1_40264							#DIV/0!		DHBM_v1_40264	ID:76011283|rulR|_molecular_ruler_co-factor_for_RNA;_new_fold	peg_3325	COG2740:_Predicted_nucleic-acid-binding_protein_implicated_in_transcription_termination	PROKKA_02066	hypothetical_protein
DHBM_v1_40268							#DIV/0!		DHBM_v1_40268	ID:76011287|_Putative_phopsphoesterase_or_exonuclease	peg_3329	FIG146085:_3'-to-5'_oligoribonuclease_A,_Bacillus_type	PROKKA_02070	Bifunctional_oligoribonuclease_and_PAP_phosphatase_NrnA
DHBM_v1_40341							#DIV/0!		DHBM_v1_40341	ID:76011360|yqhS|_3-dehydroquinate_dehydratase,_type_II	peg_3400	3-dehydroquinate_dehydratase_II_(EC_4.2.1.10)	PROKKA_02141	3-dehydroquinate_dehydratase
DHBM_v1_50066							#DIV/0!		DHBM_v1_50066	ID:76011432|trmL|_tRNA_(cytidine(34)-2'-O)-methyltransferase	peg_60	tRNA_(cytidine(34)-2'-O)-methyltransferase_(EC_2.1.1.207)	PROKKA_02205	tRNA_(cytidine(34)-2'-O)-methyltransferase
DHBM_v1_50084							#DIV/0!		DHBM_v1_50084	ID:76011450|acuA|_protein_acetyltransferase_(acetylates_AcsA)	peg_80	Acetyltransferase_AcuA,_acetyl-CoA_synthetase_inhibitor	PROKKA_02222	Acetoin_utilization_protein_AcuA
DHBM_v1_50126							#DIV/0!		DHBM_v1_50126	ID:76011492|pyk|_pyruvate_kinase	peg_122	Pyruvate_kinase_(EC_2.7.1.40)	PROKKA_02262	Pyruvate_kinase
DHBM_v1_50240							#DIV/0!		DHBM_v1_50240	ID:76011606|_dTDP-4-dehydrorhamnose_3,5-epimerase	peg_239	dTDP-4-dehydrorhamnose_3,5-epimerase_(EC_5.1.3.13)	PROKKA_02374	hypothetical_protein
DHBM_v1_60093							#DIV/0!		DHBM_v1_60093	ID:76011732|cphA|_Cyanophycin_synthetase	peg_361	Cyanophycin_synthase_(EC_6.3.2.29)(EC_6.3.2.30)	PROKKA_02489	Cyanophycin_synthetase
DHBM_v1_60095							#DIV/0!		DHBM_v1_60095	ID:76011734|iadA|_Isoaspartyl_dipeptidase	peg_363	Isoaspartyl_dipeptidase_(EC_3.4.19.5)_@_Asp-X_dipeptidase	PROKKA_02491	Isoaspartyl_dipeptidase
DHBM_v1_70038							#DIV/0!		DHBM_v1_70038	ID:76011858|_conserved_protein_of_unknown_function	peg_481	hypothetical_protein	PROKKA_02606	hypothetical_protein
DHBM_v1_70101							#DIV/0!		DHBM_v1_70101	ID:76011921|panB|_ketopantoate_hydroxymethyltransferase	peg_544	3-methyl-2-oxobutanoate_hydroxymethyltransferase_(EC_2.1.2.11)	PROKKA_02652	3-methyl-2-oxobutanoate_hydroxymethyltransferase
DHBM_v1_70140							#DIV/0!		DHBM_v1_70140	ID:76011960|yozG|_putative_antitoxin_of_a_toxin_/_antitoxin_system;_putative_transcriptional_regulator	peg_583	Transcriptional_regulator,_Cro/CI_family	PROKKA_02688	hypothetical_protein
DHBM_v1_70149							#DIV/0!		DHBM_v1_70149	ID:76011969|yjiM|_Putative_dehydratase_subunit_YjiM	peg_592	hypothetical_protein	PROKKA_02696	(R)-phenyllactyl-CoA_dehydratase_beta_subunit
DHBM_v1_70157							#DIV/0!		DHBM_v1_70157	ID:76011977|yjiM|_Putative_dehydratase_subunit_YjiM	peg_600	hypothetical_protein	PROKKA_02704	(R)-phenyllactyl-CoA_dehydratase_beta_subunit
DHBM_v1_80089							#DIV/0!		DHBM_v1_80089	ID:76012067|_ABC_transporter	peg_683	Lipid_A_export_ATP-binding/permease_protein_MsbA	PROKKA_02779	putative_ABC_transporter_ATP-binding_protein
DHBM_v1_90009							#DIV/0!		DHBM_v1_90009	ID:76012109|_DNA/RNA_helicase	peg_718	DNA_helicase_related_protein	PROKKA_02812	hypothetical_protein
DHBM_v1_90080							#DIV/0!		DHBM_v1_90080	ID:76012180|_exported_protein_of_unknown_function	peg_788	Rab_family_protein	PROKKA_02876	hypothetical_protein
DHBM_v1_90085							#DIV/0!		DHBM_v1_90085	ID:76012185|_CRISPR-associated_protein_Cas5,_subtype_I-B/HMARI	peg_793	CRISPR-associated_protein,_Cas5h_family	PROKKA_02880	hypothetical_protein
peg_1610							#DIV/0!		DHBM_v1_10437	ID:76009538|fdhA|_Formate_dehydrogenase_subunit_alpha	peg_1610	NAD-dependent_formate_dehydrogenase_alpha_subunit_@_selenocysteine-containing	PROKKA_00436	Formate_dehydrogenase_H
